# Supplementary material for: Proteomic profiling of the rat hippocampus from the kindling and pilocarpine models of epilepsy: potential targets in calcium regulatory network
Source: Sci Rep. 2021 Apr 15;11:8252. doi: 10.1038/s41598-021-87555-7 (PMC8050094; doi:10.1038/s41598-021-87555-7)
Supplement: Supplementary file 2 — Supplementary Information 2. [file 41598_2021_87555_MOESM2_ESM.xlsx]

## Sheet: Raw data (Rattus norvegicus)
Accession no
P04797
AAI27503
P21816
Q7TNI4
Q63514
Q5XIM9
P63059
P37805
P09606
Q6P7Q4
P07936
P85108
B0BNM9
Q62768
P19804
O35244
Q6PCU2
XP645434
P48500
Q63092
P54370
Q9Z2L0
P62775
O88767
P19491.2
O35814
Q00981
P60881
P11240
P15999
P18297
P13668
Q6AYH5
P08081
P63018
P27139
Q63362
Q00981
Q05175
P62161
Q64244
P63100
P07323
Q9EQX9
P21575
P07335
P18418
P11598
P08082
P01946
P45592
P62994
P07936
Q6P7Q4
P63100
Q05982
P31000
Q5U318
P10111
NP_001106969
Q9ESE2
Q5XI14
P25113
P63039
Q8K5E0
O88989
P04797
P25113
P47819
Q9Z0W5
Q9BXI2
P02625
Q63754
NP_001102121
P41350
P23565
P07895
Q5PPJ9
EDM00546
P19527
NP_001093979
P81799
Q9R1A0
Q62703
Q4V899
NP_112282.2
Q6MG11
P62963
Q8VHK7
Q00959
P20788
Q3MIE4
P11926
P14173
P19490

## Sheet: gene Id of raw data
From	To
P04797	108351137
P04797	24383
P21816	81718
Q7TNI4	444986
Q5XIM9	299809
P63059	81812
P37805	103693564
P37805	63837
P09606	24957
Q6P7Q4	294320
P07936	29423
P85108	498736
B0BNM9	288707
Q62768	64829
P19804	83782
O35244	94167
Q6PCU2	297566
P48500	24849
Q63092	79011
P54370	25502
Q9Z2L0	83529
P62775	79215
O88767	117287
P19491	29627
O35814	192277
Q00981	29545
P60881	25012
P11240	252934
P15999	65262
P18297	29270
P13668	29332
Q6AYH5	299850
P08081	83800
P63018	24468
P27139	54231
Q63362	25488
Q05175	64160
P62161	24242
P62161	24244
P62161	50663
Q64244	25668
P63100	29748
P07323	100911625
P07323	24334
Q9EQX9	116725
P21575	140694
P07335	24264
P18418	64202
P11598	29468
P08082	116561
P01946	25632
P01946	360504
P45592	29271
P62994	81504
Q05982	191575
P31000	81818
Q5U318	364052
P10111	100360977
P10111	25518
Q9ESE2	117516
Q5XI14	500392
P25113	24642
P63039	63868
Q8K5E0	66025
O88989	24551
P47819	24387
Q9Z0W5	29704
Q9BXI2	83884
P02625	25269
Q63754	113893
P07895	24787
Q5PPJ9	311848
P19527	83613
P81799	297393
Q9R1A0	84389
Q62703	29218
Q4V899	364137
Q6MG11	361789
P62963	64303
Q8VHK7	114499
Q00959	24409
P20788	291103
Q3MIE4	287721
P11926	4953
P14173	24311
P19490	50592

## Sheet: GO term
Category	Term	Count	%	PValue	Genes	List Total	Pop Hits	Pop Total	Fold Enrichment	Bonferroni	Benjamini	FDR
GOTERM_BP_ALL	GO:0044765~single-organism transport	43	50	7.97561e-12	54231, 81504, 24387, 191575, 24468, 25632, 299850, 364052, 25518, 83529, 252934, 29545, 25012, 29271, 81812, 291103, 117516, 117287, 66025, 24244, 25502, 25668, 64829, 29704, 297566, 288707, 24311, 83613, 360504, 81718, 29748, 116561, 50592, 64202, 65262, 63868, 29627, 140694, 24957, 24409, 50663, 364137, 24242	82	3200	17535	2.87349	2.07127e-08	2.07127e-08	1.41307e-08
GOTERM_BP_ALL	GO:1902578~single-organism localization	43	50	5.52194e-11	54231, 81504, 24387, 191575, 24468, 25632, 299850, 364052, 25518, 83529, 252934, 29545, 25012, 29271, 81812, 291103, 117516, 117287, 66025, 24244, 25502, 25668, 64829, 29704, 297566, 288707, 24311, 83613, 360504, 81718, 29748, 116561, 50592, 64202, 65262, 63868, 29627, 140694, 24957, 24409, 50663, 364137, 24242	82	3390	17535	2.71244	1.43405e-07	7.17024e-08	9.78344e-08
GOTERM_BP_ALL	GO:0006810~transport	45	52.3256	5.25533e-09	54231, 81504, 24387, 191575, 24468, 25632, 299850, 364052, 25518, 83529, 252934, 29545, 83800, 25012, 29271, 81812, 291103, 117516, 117287, 66025, 24244, 25502, 25668, 64829, 299809, 29704, 297566, 288707, 24311, 83613, 360504, 81718, 29748, 116561, 50592, 64202, 65262, 63868, 29627, 140694, 24957, 24409, 50663, 364137, 24242	82	4242	17535	2.26847	1.3648e-05	4.54936e-06	9.31108e-06
GOTERM_BP_ALL	GO:0009205~purine ribonucleoside triphosphate metabolic process	12	13.9535	1.42806e-08	24849, 252934, 108351137, 24642, 191575, 83782, 24468, 65262, 24334, 100911625, 117287, 24383	82	242	17535	10.6037	3.7086e-05	9.27162e-06	2.53015e-05
GOTERM_BP_ALL	GO:0051234~establishment of localization	45	52.3256	1.61876e-08	54231, 81504, 24387, 191575, 24468, 25632, 299850, 364052, 25518, 83529, 252934, 29545, 83800, 25012, 29271, 81812, 291103, 117516, 117287, 66025, 24244, 25502, 25668, 64829, 299809, 29704, 297566, 288707, 24311, 83613, 360504, 81718, 29748, 116561, 50592, 64202, 65262, 63868, 29627, 140694, 24957, 24409, 50663, 364137, 24242	82	4391	17535	2.1915	4.20382e-05	8.40778e-06	2.86801e-05
GOTERM_BP_ALL	GO:0009199~ribonucleoside triphosphate metabolic process	12	13.9535	1.83903e-08	24849, 252934, 108351137, 24642, 191575, 83782, 24468, 65262, 24334, 100911625, 117287, 24383	82	248	17535	10.3472	4.77584e-05	7.95989e-06	3.25828e-05
GOTERM_BP_ALL	GO:0009144~purine nucleoside triphosphate metabolic process	12	13.9535	1.99778e-08	24849, 252934, 108351137, 24642, 191575, 83782, 24468, 65262, 24334, 100911625, 117287, 24383	82	250	17535	10.2644	5.1881e-05	7.41173e-06	3.53955e-05
GOTERM_BP_ALL	GO:0009150~purine ribonucleotide metabolic process	15	17.4419	3.37023e-08	24244, 108351137, 24642, 191575, 83782, 24468, 24334, 252934, 24849, 65262, 50663, 100911625, 24242, 117287, 24383	82	476	17535	6.7387	8.7521e-05	1.09405e-05	5.97117e-05
GOTERM_BP_ALL	GO:0009141~nucleoside triphosphate metabolic process	12	13.9535	4.56892e-08	24849, 252934, 108351137, 24642, 191575, 83782, 24468, 65262, 24334, 100911625, 117287, 24383	82	271	17535	9.46899	0.000118648	1.31838e-05	8.09494e-05
GOTERM_BP_ALL	GO:0009259~ribonucleotide metabolic process	15	17.4419	4.83302e-08	24244, 108351137, 24642, 191575, 83782, 24468, 24334, 252934, 24849, 65262, 50663, 100911625, 24242, 117287, 24383	82	490	17535	6.54617	0.000125506	1.25513e-05	8.56285e-05
GOTERM_BP_ALL	GO:0006163~purine nucleotide metabolic process	15	17.4419	6.05545e-08	24244, 108351137, 24642, 191575, 83782, 24468, 24334, 252934, 24849, 65262, 50663, 100911625, 24242, 117287, 24383	82	499	17535	6.4281	0.000157248	1.42963e-05	0.000107287
GOTERM_BP_ALL	GO:0019693~ribose phosphate metabolic process	15	17.4419	6.36252e-08	24244, 108351137, 24642, 191575, 83782, 24468, 24334, 252934, 24849, 65262, 50663, 100911625, 24242, 117287, 24383	82	501	17535	6.40244	0.000165221	1.37695e-05	0.000112727
GOTERM_BP_ALL	GO:0033993~response to lipid	22	25.5814	7.46477e-08	24244, 54231, 191575, 29468, 25668, 83782, 24468, 24787, 24334, 360504, 83613, 81718, 81818, 50592, 64202, 81812, 63868, 24409, 50663, 100911625, 117287, 24242	82	1199	17535	3.9237	0.000193841	1.49122e-05	0.000132256
GOTERM_BP_ALL	GO:0009117~nucleotide metabolic process	16	18.6047	1.15413e-07	24244, 24551, 108351137, 24642, 191575, 83782, 24468, 24334, 252934, 24849, 65262, 50663, 100911625, 24383, 24242, 117287	82	613	17535	5.58151	0.000299684	2.1409e-05	0.000204482
GOTERM_BP_ALL	GO:1901564~organonitrogen compound metabolic process	29	33.7209	1.16725e-07	108351137, 191575, 24468, 294320, 79215, 24849, 252934, 29270, 100911625, 24383, 117287, 24244, 24551, 24642, 25502, 83782, 64829, 113893, 24787, 24334, 24311, 81718, 64202, 65262, 24957, 24409, 24264, 50663, 24242	82	2118	17535	2.92795	0.000303088	2.02088e-05	0.000206806
GOTERM_BP_ALL	GO:0006753~nucleoside phosphate metabolic process	16	18.6047	1.33682e-07	24244, 24551, 108351137, 24642, 191575, 83782, 24468, 24334, 252934, 24849, 65262, 50663, 100911625, 24383, 24242, 117287	82	620	17535	5.51849	0.000347113	2.16981e-05	0.00023685
GOTERM_BP_ALL	GO:0072521~purine-containing compound metabolic process	15	17.4419	1.59791e-07	24244, 108351137, 24642, 191575, 83782, 24468, 24334, 252934, 24849, 65262, 50663, 100911625, 24242, 117287, 24383	82	540	17535	5.94004	0.000414892	2.44102e-05	0.000283108
GOTERM_BP_ALL	GO:0044710~single-organism metabolic process	39	45.3488	1.6097e-07	54231, 94167, 81504, 108351137, 191575, 24468, 294320, 25488, 24849, 252934, 29545, 29270, 81812, 291103, 117516, 100911625, 24383, 117287, 66025, 24244, 24551, 24642, 29468, 83782, 24787, 24334, 287721, 24311, 81718, 50592, 297393, 65262, 63868, 29627, 140694, 24957, 50663, 364137, 24242	82	3678	17535	2.26749	0.000417951	2.32241e-05	0.000285196
GOTERM_BP_ALL	GO:0006165~nucleoside diphosphate phosphorylation	8	9.30233	1.89186e-07	24849, 108351137, 24642, 191575, 83782, 24334, 100911625, 24383	82	90	17535	19.0081	0.000491196	2.58584e-05	0.000335188
GOTERM_BP_ALL	GO:0046128~purine ribonucleoside metabolic process	12	13.9535	2.02658e-07	24849, 252934, 108351137, 24642, 191575, 83782, 24468, 65262, 24334, 100911625, 117287, 24383	82	314	17535	8.17229	0.000526164	2.63148e-05	0.000359057
GOTERM_BP_ALL	GO:0042278~purine nucleoside metabolic process	12	13.9535	2.30035e-07	24849, 252934, 108351137, 24642, 191575, 83782, 24468, 65262, 24334, 100911625, 117287, 24383	82	318	17535	8.06949	0.000597223	2.84473e-05	0.000407562
GOTERM_BP_ALL	GO:0051179~localization	49	56.9767	2.50552e-07	191575, 24468, 364052, 25518, 83529, 29545, 83800, 291103, 117516, 66025, 24244, 114499, 25502, 64829, 299809, 29704, 24311, 360504, 83613, 81718, 29748, 116561, 24409, 50663, 364137, 24242, 54231, 24387, 81504, 64303, 299850, 25632, 252934, 81818, 81812, 29271, 25012, 29332, 117287, 25668, 297566, 288707, 50592, 64202, 65262, 29627, 63868, 140694, 24957	82	5540	17535	1.89138	0.000650473	2.95761e-05	0.000443913
GOTERM_BP_ALL	GO:0007399~nervous system development	30	34.8837	2.77178e-07	24387, 191575, 24468, 64303, 25518, 79215, 29545, 81818, 29270, 29271, 81812, 25012, 29423, 29332, 66025, 24244, 361789, 64160, 64829, 83782, 24787, 29704, 83613, 29748, 50592, 64202, 24409, 24264, 50663, 24242	82	2349	17535	2.73105	0.000719573	3.12966e-05	0.000491087
GOTERM_BP_ALL	GO:0065008~regulation of biological quality	37	43.0233	2.85241e-07	54231, 94167, 81504, 24387, 191575, 24468, 25632, 64303, 79215, 25012, 29271, 81812, 117516, 24383, 117287, 66025, 25269, 24244, 29468, 83782, 25668, 64829, 299809, 24787, 83613, 360504, 81718, 116561, 50592, 64202, 63868, 24957, 24409, 24264, 50663, 364137, 24242	82	3426	17535	2.30944	0.000740498	3.0865e-05	0.000505373
GOTERM_BP_ALL	GO:0014070~response to organic cyclic compound	22	25.5814	2.98842e-07	24244, 54231, 191575, 29468, 25668, 24468, 25632, 364052, 24334, 360504, 83613, 81718, 81818, 50592, 64202, 81812, 63868, 24409, 50663, 100911625, 24242, 117287	82	1302	17535	3.6133	0.000775793	3.10433e-05	0.00052947
GOTERM_BP_ALL	GO:0046939~nucleotide phosphorylation	8	9.30233	3.16974e-07	24849, 108351137, 24642, 191575, 83782, 24334, 100911625, 24383	82	97	17535	17.6364	0.000822843	3.16603e-05	0.000561594
GOTERM_BP_ALL	GO:0055086~nucleobase-containing small molecule metabolic process	16	18.6047	3.75567e-07	24244, 24551, 108351137, 24642, 191575, 83782, 24468, 24334, 252934, 24849, 65262, 50663, 100911625, 24383, 24242, 117287	82	672	17535	5.09146	0.000974872	3.61233e-05	0.000665405
GOTERM_BP_ALL	GO:0010035~response to inorganic substance	16	18.6047	4.12677e-07	24244, 54231, 24468, 25632, 24787, 360504, 83613, 81818, 50592, 64202, 29627, 63868, 24409, 50663, 24242, 117287	82	677	17535	5.05386	0.00107115	3.82751e-05	0.000731154
GOTERM_BP_ALL	GO:0009119~ribonucleoside metabolic process	12	13.9535	4.22291e-07	24849, 252934, 108351137, 24642, 191575, 83782, 24468, 65262, 24334, 100911625, 117287, 24383	82	338	17535	7.592	0.00109609	3.78162e-05	0.000748187
GOTERM_BP_ALL	GO:1901700~response to oxygen-containing compound	26	30.2326	5.99605e-07	24244, 94167, 54231, 81504, 191575, 29468, 83782, 25668, 24468, 25632, 24787, 24334, 83613, 360504, 81718, 81818, 50592, 29271, 64202, 63868, 24957, 24409, 50663, 100911625, 24242, 117287	82	1872	17535	2.97002	0.00155596	5.19045e-05	0.00106234
GOTERM_BP_ALL	GO:0010033~response to organic substance	34	39.5349	7.18426e-07	54231, 81504, 191575, 24468, 25632, 64303, 364052, 81818, 29270, 29271, 81812, 291103, 444986, 117516, 100911625, 24383, 117287, 24244, 29468, 83782, 25668, 24787, 24334, 24311, 83613, 360504, 81718, 50592, 64202, 63868, 24957, 24409, 50663, 24242	82	3067	17535	2.37059	0.00186401	6.01838e-05	0.00127286
GOTERM_BP_ALL	GO:0009116~nucleoside metabolic process	12	13.9535	7.24769e-07	24849, 252934, 108351137, 24642, 191575, 83782, 24468, 65262, 24334, 100911625, 117287, 24383	82	357	17535	7.18795	0.00188046	5.88179e-05	0.0012841
GOTERM_BP_ALL	GO:0046034~ATP metabolic process	10	11.6279	8.73365e-07	24849, 252934, 108351137, 24642, 24468, 65262, 24334, 100911625, 117287, 24383	82	223	17535	9.5893	0.00226556	6.87289e-05	0.00154737
GOTERM_BP_ALL	GO:0009132~nucleoside diphosphate metabolic process	8	9.30233	1.01148e-06	24849, 108351137, 24642, 191575, 83782, 24334, 100911625, 24383	82	115	17535	14.8759	0.00262337	7.72563e-05	0.00179207
GOTERM_BP_ALL	GO:0071822~protein complex subunit organization	22	25.5814	1.06908e-06	81504, 64829, 361789, 83782, 24468, 64303, 25632, 24787, 299809, 360504, 83613, 79215, 64202, 29271, 81812, 25012, 29627, 140694, 24409, 24957, 117516, 29332	82	1407	17535	3.34365	0.00277255	7.93225e-05	0.00189411
GOTERM_BP_ALL	GO:1901657~glycosyl compound metabolic process	12	13.9535	1.33549e-06	24849, 252934, 108351137, 24642, 191575, 83782, 24468, 65262, 24334, 100911625, 117287, 24383	82	380	17535	6.75289	0.00346225	9.63359e-05	0.00236611
GOTERM_BP_ALL	GO:0006091~generation of precursor metabolites and energy	11	12.7907	2.79776e-06	24849, 24551, 252934, 108351137, 24642, 25488, 24787, 24334, 100911625, 117287, 24383	82	330	17535	7.12805	0.00723947	0.000196354	0.00495679
GOTERM_BP_ALL	GO:0051050~positive regulation of transport	18	20.9302	3.02919e-06	24244, 54231, 25502, 64829, 25668, 24468, 25518, 29748, 64202, 25012, 140694, 63868, 24957, 50663, 117516, 24242, 66025, 117287	82	1014	17535	3.796	0.00783595	0.000207	0.0053668
GOTERM_BP_ALL	GO:0009167~purine ribonucleoside monophosphate metabolic process	10	11.6279	3.20171e-06	24849, 252934, 108351137, 24642, 24468, 65262, 24334, 100911625, 117287, 24383	82	261	17535	8.19316	0.00828038	0.000213179	0.00567244
GOTERM_BP_ALL	GO:0009126~purine nucleoside monophosphate metabolic process	10	11.6279	3.30331e-06	24849, 252934, 108351137, 24642, 24468, 65262, 24334, 100911625, 117287, 24383	82	262	17535	8.16189	0.00854202	0.000214445	0.00585245
GOTERM_BP_ALL	GO:0099537~trans-synaptic signaling	14	16.2791	3.62379e-06	54231, 24387, 25668, 64829, 113893, 83529, 116561, 50592, 25012, 29627, 140694, 24957, 24409, 117287	82	603	17535	4.96481	0.00936685	0.00022951	0.00642021
GOTERM_BP_ALL	GO:0007268~chemical synaptic transmission	14	16.2791	3.62379e-06	54231, 24387, 25668, 64829, 113893, 83529, 116561, 50592, 25012, 29627, 140694, 24957, 24409, 117287	82	603	17535	4.96481	0.00936685	0.00022951	0.00642021
GOTERM_BP_ALL	GO:0099536~synaptic signaling	14	16.2791	3.62379e-06	54231, 24387, 25668, 64829, 113893, 83529, 116561, 50592, 25012, 29627, 140694, 24957, 24409, 117287	82	603	17535	4.96481	0.00936685	0.00022951	0.00642021
GOTERM_BP_ALL	GO:0098916~anterograde trans-synaptic signaling	14	16.2791	3.62379e-06	54231, 24387, 25668, 64829, 113893, 83529, 116561, 50592, 25012, 29627, 140694, 24957, 24409, 117287	82	603	17535	4.96481	0.00936685	0.00022951	0.00642021
GOTERM_BP_ALL	GO:0006461~protein complex assembly	20	23.2558	3.72549e-06	81504, 64829, 361789, 83782, 64303, 25632, 24787, 299809, 360504, 83613, 79215, 64202, 81812, 25012, 29627, 140694, 24409, 24957, 117516, 29332	82	1268	17535	3.37289	0.00962847	0.000230334	0.0066004
GOTERM_BP_ALL	GO:0070271~protein complex biogenesis	20	23.2558	3.76868e-06	81504, 64829, 361789, 83782, 64303, 25632, 24787, 299809, 360504, 83613, 79215, 64202, 81812, 25012, 29627, 140694, 24409, 24957, 117516, 29332	82	1269	17535	3.37024	0.00973953	0.000227585	0.00667691
GOTERM_BP_ALL	GO:0009161~ribonucleoside monophosphate metabolic process	10	11.6279	4.34979e-06	24849, 252934, 108351137, 24642, 24468, 65262, 24334, 100911625, 117287, 24383	82	271	17535	7.89083	0.0112329	0.000256704	0.00770641
GOTERM_BP_ALL	GO:0006584~catecholamine metabolic process	6	6.97674	5.38822e-06	29270, 113893, 24409, 24311, 117287, 79215	82	55	17535	23.3282	0.0138958	0.000310913	0.0095461
GOTERM_BP_ALL	GO:0009712~catechol-containing compound metabolic process	6	6.97674	5.38822e-06	29270, 113893, 24409, 24311, 117287, 79215	82	55	17535	23.3282	0.0138958	0.000310913	0.0095461
GOTERM_BP_ALL	GO:0050806~positive regulation of synaptic transmission	8	9.30233	6.2329e-06	54231, 24387, 50592, 64829, 25012, 29627, 24957, 24409	82	151	17535	11.3293	0.0160566	0.000351827	0.0110425
GOTERM_BP_ALL	GO:0042493~response to drug	14	16.2791	6.35079e-06	191575, 25668, 24468, 24787, 24334, 24311, 50592, 64202, 81812, 291103, 63868, 24409, 100911625, 117287	82	635	17535	4.71461	0.0163578	0.000350854	0.0112513
GOTERM_BP_ALL	GO:0010038~response to metal ion	12	13.9535	6.49258e-06	24244, 54231, 81818, 50592, 64202, 24468, 24787, 29627, 24409, 50663, 117287, 24242	82	448	17535	5.7279	0.0167199	0.000351215	0.0115025
GOTERM_BP_ALL	GO:0009123~nucleoside monophosphate metabolic process	10	11.6279	6.54116e-06	24849, 252934, 108351137, 24642, 24468, 65262, 24334, 100911625, 117287, 24383	82	285	17535	7.50321	0.016844	0.000346623	0.0115886
GOTERM_BP_ALL	GO:0006090~pyruvate metabolic process	7	8.13953	6.79272e-06	81718, 24849, 108351137, 24642, 24334, 100911625, 24383	82	100	17535	14.9689	0.0174861	0.000352753	0.0120343
GOTERM_BP_ALL	GO:0019637~organophosphate metabolic process	17	19.7674	6.80037e-06	24244, 24551, 108351137, 24642, 191575, 83782, 24468, 24334, 252934, 24849, 65262, 24264, 50663, 100911625, 24383, 24242, 117287	82	961	17535	3.78284	0.0175056	0.000346227	0.0120478
GOTERM_BP_ALL	GO:0051049~regulation of transport	24	27.907	7.25885e-06	24244, 54231, 24387, 25502, 64829, 25668, 24468, 364052, 29704, 25518, 83529, 29748, 64202, 81812, 25012, 63868, 140694, 24409, 24957, 50663, 117516, 24242, 66025, 117287	82	1860	17535	2.75924	0.0186747	0.000362459	0.01286
GOTERM_BP_ALL	GO:0016043~cellular component organization	47	54.6512	8.41171e-06	94167, 81504, 24387, 191575, 24468, 498736, 25632, 64303, 299850, 25518, 83529, 79215, 29545, 81818, 29270, 83800, 25012, 29271, 81812, 29423, 117516, 24383, 66025, 117287, 29332, 24551, 361789, 83782, 25668, 64829, 113893, 299809, 24787, 29704, 116725, 287721, 83613, 360504, 29748, 116561, 64202, 140694, 63868, 29627, 24957, 24409, 364137	82	5778	17535	1.73945	0.0216084	0.00041209	0.0149023
GOTERM_BP_ALL	GO:0044281~small molecule metabolic process	23	26.7442	1.02046e-05	24244, 54231, 24551, 108351137, 24642, 191575, 83782, 24468, 294320, 24334, 24311, 81718, 252934, 24849, 29270, 297393, 65262, 24957, 50663, 100911625, 24383, 117287, 24242	82	1759	17535	2.79611	0.0261534	0.000490647	0.0180783
GOTERM_BP_ALL	GO:0042417~dopamine metabolic process	5	5.81395	1.56131e-05	29270, 113893, 24409, 24311, 117287	82	33	17535	32.4002	0.0397364	0.000736955	0.0276587
GOTERM_BP_ALL	GO:0072593~reactive oxygen species metabolic process	9	10.4651	1.58323e-05	94167, 81504, 29270, 25632, 24787, 63868, 83529, 117287, 360504	82	242	17535	7.95278	0.0402829	0.000733958	0.028047
GOTERM_BP_ALL	GO:0014075~response to amine	6	6.97674	1.65499e-05	24244, 50592, 191575, 24409, 50663, 24242	82	69	17535	18.5949	0.0420698	0.000753758	0.029318
GOTERM_BP_ALL	GO:0048522~positive regulation of cellular process	41	47.6744	1.7175e-05	54231, 81504, 24387, 191575, 24468, 25632, 64303, 364052, 25518, 79215, 81818, 25012, 29271, 81812, 117516, 84389, 117287, 29332, 66025, 24244, 114499, 29468, 361789, 83782, 25668, 64829, 299809, 24787, 29704, 116725, 83613, 360504, 29748, 50592, 64202, 63868, 29627, 24957, 24409, 50663, 24242	82	4770	17535	1.83805	0.0436239	0.000768739	0.0304254
GOTERM_BP_ALL	GO:0032879~regulation of localization	28	32.5581	1.78426e-05	54231, 24387, 24468, 64303, 364052, 25518, 83529, 81818, 81812, 25012, 117516, 117287, 29332, 66025, 24244, 25502, 64829, 25668, 299809, 29704, 29748, 64202, 63868, 140694, 24409, 24957, 50663, 24242	82	2562	17535	2.33707	0.0452805	0.000785077	0.0316078
calcui	GO:0006096~glycolytic process	6	6.97674	1.90354e-05	24849, 108351137, 24642, 24334, 100911625, 24383	82	71	17535	18.0711	0.0482333	0.000823584	0.0337204
GOTERM_BP_ALL	GO:0006757~ATP generation from ADP	6	6.97674	2.03823e-05	24849, 108351137, 24642, 24334, 100911625, 24383	82	72	17535	17.8201	0.0515569	0.000867385	0.036106
GOTERM_BP_ALL	GO:0071840~cellular component organization or biogenesis	47	54.6512	2.11219e-05	94167, 81504, 24387, 191575, 24468, 498736, 25632, 64303, 299850, 25518, 83529, 79215, 29545, 81818, 29270, 83800, 25012, 29271, 81812, 29423, 117516, 24383, 66025, 117287, 29332, 24551, 361789, 83782, 25668, 64829, 113893, 299809, 24787, 29704, 116725, 287721, 83613, 360504, 29748, 116561, 64202, 140694, 63868, 29627, 24957, 24409, 364137	82	5962	17535	1.68577	0.0533767	0.000884352	0.0374159
GOTERM_BP_ALL	GO:0009719~response to endogenous stimulus	23	26.7442	2.24367e-05	24244, 54231, 81504, 191575, 29468, 25668, 83782, 24468, 364052, 24311, 83613, 81718, 81818, 50592, 64202, 29271, 81812, 291103, 63868, 24409, 50663, 24242, 117287	82	1849	17535	2.66001	0.0566036	0.000924473	0.0397445
GOTERM_BP_ALL	GO:0009725~response to hormone	17	19.7674	2.5559e-05	24244, 54231, 81504, 29468, 83782, 25668, 24468, 83613, 81718, 50592, 64202, 81812, 291103, 63868, 50663, 24242, 117287	82	1069	17535	3.40066	0.0642225	0.00103661	0.0452742
GOTERM_BP_ALL	GO:0048518~positive regulation of biological process	43	50	2.6091e-05	54231, 81504, 24387, 191575, 24468, 25632, 64303, 364052, 25518, 79215, 81818, 25012, 29271, 81812, 117516, 84389, 66025, 117287, 29332, 24244, 114499, 25502, 29468, 361789, 83782, 25668, 64829, 299809, 24787, 29704, 116725, 83613, 360504, 29748, 50592, 64202, 63868, 29627, 140694, 24957, 24409, 50663, 24242	82	5226	17535	1.75951	0.0655145	0.0010419	0.0462163
GOTERM_BP_ALL	GO:1901135~carbohydrate derivative metabolic process	17	19.7674	2.64489e-05	24244, 108351137, 24642, 191575, 83782, 24468, 24334, 252934, 24849, 297393, 65262, 50663, 100911625, 364137, 24383, 24242, 117287	82	1072	17535	3.39114	0.0663826	0.0010402	0.0468502
GOTERM_BP_ALL	GO:0048545~response to steroid hormone	12	13.9535	2.74693e-05	81718, 24244, 54231, 25668, 64202, 81812, 24468, 63868, 50663, 117287, 83613, 24242	82	523	17535	4.9065	0.0688537	0.00106419	0.0486574
GOTERM_BP_ALL	GO:0007270~neuron-neuron synaptic transmission	7	8.13953	2.91474e-05	54231, 50592, 64829, 140694, 24957, 83529, 117287	82	129	17535	11.6038	0.0729029	0.00111257	0.0516291
GOTERM_BP_ALL	GO:0046496~nicotinamide nucleotide metabolic process	7	8.13953	2.91474e-05	24849, 24551, 108351137, 24642, 24334, 100911625, 24383	82	129	17535	11.6038	0.0729029	0.00111257	0.0516291
GOTERM_BP_ALL	GO:0019362~pyridine nucleotide metabolic process	7	8.13953	2.91474e-05	24849, 24551, 108351137, 24642, 24334, 100911625, 24383	82	129	17535	11.6038	0.0729029	0.00111257	0.0516291
GOTERM_BP_ALL	GO:0008152~metabolic process	67	77.907	2.91695e-05	94167, 100360977, 191575, 24468, 294320, 103693564, 25518, 83529, 24849, 29545, 291103, 444986, 117516, 84389, 66025, 24244, 24551, 114499, 24642, 79011, 25502, 64160, 64829, 361789, 113893, 299809, 24787, 116725, 24311, 287721, 360504, 81718, 29748, 297393, 24409, 50663, 364137, 24242, 63837, 54231, 81504, 108351137, 25488, 64303, 25632, 79215, 252934, 81818, 29270, 81812, 29271, 100911625, 2438…	82	10527	17535	1.36101	0.072956	0.00109728	0.0516681
GOTERM_BP_ALL	GO:0044237~cellular metabolic process	63	73.2558	3.15587e-05	100360977, 94167, 191575, 24468, 294320, 103693564, 25518, 83529, 24849, 29545, 444986, 117516, 84389, 66025, 24244, 24551, 114499, 24642, 79011, 25502, 64160, 64829, 361789, 113893, 299809, 24787, 116725, 24311, 360504, 81718, 29748, 297393, 24409, 50663, 364137, 24242, 63837, 54231, 81504, 108351137, 25488, 64303, 25632, 79215, 252934, 29270, 81812, 29271, 100911625, 24383, 117287, 83782, 50039…	82	9551	17535	1.41053	0.0786905	0.00117016	0.0558991
GOTERM_BP_ALL	GO:0042743~hydrogen peroxide metabolic process	5	5.81395	3.4024e-05	94167, 25632, 24787, 117287, 360504	82	40	17535	26.7302	0.0845704	0.00124376	0.0602645
GOTERM_BP_ALL	GO:0046031~ADP metabolic process	6	6.97674	3.40251e-05	24849, 108351137, 24642, 24334, 100911625, 24383	82	80	17535	16.0381	0.084573	0.00122653	0.0602665
GOTERM_BP_ALL	GO:0072524~pyridine-containing compound metabolic process	7	8.13953	3.76563e-05	24849, 24551, 108351137, 24642, 24334, 100911625, 24383	82	135	17535	11.0881	0.0931654	0.00133876	0.0666961
GOTERM_BP_ALL	GO:0010647~positive regulation of cell communication	20	23.2558	4.7133e-05	24244, 54231, 81504, 24387, 29468, 64829, 25668, 364052, 116725, 50592, 64202, 25012, 29627, 24409, 24957, 50663, 117516, 24242, 66025, 117287	82	1517	17535	2.81927	0.115212	0.00165279	0.0834746
GOTERM_BP_ALL	GO:0023056~positive regulation of signaling	20	23.2558	5.01884e-05	24244, 54231, 81504, 24387, 29468, 64829, 25668, 364052, 116725, 50592, 64202, 25012, 29627, 24409, 24957, 50663, 117516, 24242, 66025, 117287	82	1524	17535	2.80632	0.122205	0.00173639	0.0888835
GOTERM_BP_ALL	GO:0044763~single-organism cellular process	74	86.0465	5.19606e-05	94167, 191575, 24468, 294320, 498736, 364052, 25518, 83529, 24849, 29545, 83800, 291103, 444986, 117516, 84389, 66025, 25269, 24244, 24551, 24642, 25502, 64160, 64829, 361789, 113893, 299809, 24787, 29704, 116725, 24311, 287721, 83613, 360504, 81718, 29748, 116561, 297393, 24409, 50663, 364137, 24242, 54231, 81504, 108351137, 24387, 25488, 64303, 299850, 25632, 79215, 252934, 81818, 29270, 25012,…	82	12585	17535	1.25739	0.126236	0.00177402	0.0920207
GOTERM_BP_ALL	GO:0022008~neurogenesis	21	24.4186	5.40775e-05	24387, 191575, 64829, 361789, 83782, 24787, 29704, 25518, 83613, 79215, 29748, 29545, 81818, 29270, 64202, 25012, 29271, 24409, 29423, 29332, 66025	82	1671	17535	2.68742	0.131027	0.00182227	0.095768
GOTERM_BP_ALL	GO:0030182~neuron differentiation	19	22.093	5.45297e-05	24387, 191575, 64829, 361789, 83782, 24787, 29704, 25518, 83613, 79215, 29545, 81818, 29270, 64202, 25012, 29271, 29423, 29332, 66025	82	1398	17535	2.90629	0.132047	0.00181396	0.0965684
GOTERM_BP_ALL	GO:0006733~oxidoreduction coenzyme metabolic process	7	8.13953	5.61786e-05	24849, 24551, 108351137, 24642, 24334, 100911625, 24383	82	145	17535	10.3234	0.135756	0.00184513	0.0994872
GOTERM_BP_ALL	GO:0007275~multicellular organism development	41	47.6744	5.91339e-05	54231, 81504, 24387, 191575, 24468, 294320, 25632, 64303, 25518, 79215, 24849, 29545, 81818, 29270, 25012, 29271, 81812, 29423, 117516, 24383, 29332, 66025, 24244, 361789, 64160, 83782, 64829, 24787, 29704, 24311, 83613, 360504, 81718, 29748, 50592, 64202, 63868, 24409, 24264, 50663, 24242	82	5011	17535	1.74965	0.142364	0.00191785	0.104718
GOTERM_BP_ALL	GO:0009135~purine nucleoside diphosphate metabolic process	6	6.97674	6.00027e-05	24849, 108351137, 24642, 24334, 100911625, 24383	82	90	17535	14.2561	0.144297	0.001922	0.106256
GOTERM_BP_ALL	GO:0009179~purine ribonucleoside diphosphate metabolic process	6	6.97674	6.00027e-05	24849, 108351137, 24642, 24334, 100911625, 24383	82	90	17535	14.2561	0.144297	0.001922	0.106256
GOTERM_BP_ALL	GO:0009185~ribonucleoside diphosphate metabolic process	6	6.97674	7.01925e-05	24849, 108351137, 24642, 24334, 100911625, 24383	82	93	17535	13.7962	0.166646	0.00222066	0.12429
GOTERM_BP_ALL	GO:0043388~positive regulation of DNA binding	5	5.81395	7.04376e-05	24244, 191575, 50663, 117287, 24242	82	48	17535	22.2752	0.167176	0.00220158	0.124724
GOTERM_BP_ALL	GO:0021762~substantia nigra development	5	5.81395	7.04376e-05	24244, 64160, 24264, 50663, 24242	82	48	17535	22.2752	0.167176	0.00220158	0.124724
GOTERM_BP_ALL	GO:0065003~macromolecular complex assembly	20	23.2558	7.06878e-05	81504, 64829, 361789, 83782, 64303, 25632, 24787, 299809, 360504, 83613, 79215, 64202, 81812, 25012, 29627, 140694, 24409, 24957, 117516, 29332	82	1563	17535	2.7363	0.167717	0.00218312	0.125166
GOTERM_BP_ALL	GO:0006796~phosphate-containing compound metabolic process	29	33.7209	7.22322e-05	100360977, 108351137, 81504, 191575, 24468, 25518, 24849, 252934, 29545, 29271, 444986, 117516, 84389, 100911625, 24383, 117287, 66025, 24244, 24551, 79011, 24642, 83782, 24334, 29748, 297393, 65262, 24264, 50663, 24242	82	2931	17535	2.1158	0.171049	0.00220455	0.127899
GOTERM_BP_ALL	GO:0006793~phosphorus metabolic process	29	33.7209	7.31301e-05	100360977, 108351137, 81504, 191575, 24468, 25518, 24849, 252934, 29545, 29271, 444986, 117516, 84389, 100911625, 24383, 117287, 66025, 24244, 24551, 79011, 24642, 83782, 24334, 29748, 297393, 65262, 24264, 50663, 24242	82	2933	17535	2.11435	0.172979	0.002206	0.129488
GOTERM_BP_ALL	GO:0043666~regulation of phosphoprotein phosphatase activity	5	5.81395	7.64304e-05	24244, 100360977, 25518, 50663, 24242	82	49	17535	21.8206	0.180038	0.00227898	0.135328
GOTERM_BP_ALL	GO:0007417~central nervous system development	16	18.6047	9.77832e-05	24244, 24387, 191575, 64160, 361789, 24468, 83613, 79215, 81818, 50592, 81812, 24264, 24409, 50663, 29332, 24242	82	1068	17535	3.20362	0.224274	0.0028817	0.173105
GOTERM_BP_ALL	GO:1901654~response to ketone	9	10.4651	0.000102279	24244, 29468, 191575, 25668, 64202, 24468, 50663, 83613, 24242	82	315	17535	6.10976	0.233279	0.00298018	0.181057
GOTERM_BP_ALL	GO:0044707~single-multicellular organism process	45	52.3256	0.000104053	54231, 81504, 24387, 191575, 24468, 294320, 25632, 64303, 25518, 83529, 79215, 24849, 29545, 81818, 29270, 25012, 29271, 81812, 29423, 117516, 24383, 66025, 117287, 29332, 24244, 361789, 64160, 83782, 25668, 64829, 24787, 29704, 24311, 83613, 360504, 81718, 29748, 50592, 64202, 140694, 63868, 24409, 24264, 50663, 24242	82	5907	17535	1.62906	0.236804	0.00299817	0.184195
GOTERM_BP_ALL	GO:0043623~cellular protein complex assembly	11	12.7907	0.00010617	81504, 64202, 64829, 25012, 361789, 64303, 299809, 140694, 29332, 83613, 79215	82	504	17535	4.66717	0.240988	0.0030255	0.187939
GOTERM_BP_ALL	GO:0018958~phenol-containing compound metabolic process	6	6.97674	0.000114053	29270, 113893, 24409, 24311, 117287, 79215	82	103	17535	12.4568	0.256371	0.00321453	0.20188
GOTERM_BP_ALL	GO:0048731~system development	38	44.186	0.000116918	54231, 81504, 24387, 191575, 24468, 294320, 25632, 64303, 25518, 79215, 29545, 81818, 29270, 25012, 29271, 81812, 29423, 117516, 29332, 66025, 24244, 361789, 64160, 83782, 64829, 24787, 29704, 83613, 360504, 81718, 29748, 50592, 64202, 63868, 24409, 24264, 50663, 24242	82	4590	17535	1.77037	0.261884	0.00325977	0.206946
GOTERM_BP_ALL	GO:0032355~response to estradiol	8	9.30233	0.000118118	81818, 50592, 25668, 64202, 24468, 24334, 100911625, 360504	82	239	17535	7.15787	0.26418	0.0032582	0.209068
GOTERM_BP_ALL	GO:0048856~anatomical structure development	43	50	0.000134733	54231, 81504, 24387, 191575, 24468, 294320, 25632, 64303, 25518, 83529, 79215, 24849, 29545, 81818, 29270, 25012, 29271, 81812, 29423, 117516, 24383, 66025, 29332, 24244, 361789, 64160, 83782, 64829, 24787, 29704, 287721, 24311, 83613, 360504, 81718, 29748, 50592, 64202, 63868, 24409, 24264, 50663, 24242	82	5571	17535	1.65054	0.295259	0.00367664	0.238443
GOTERM_BP_ALL	GO:0006457~protein folding	7	8.13953	0.000148808	100360977, 29468, 64202, 24468, 299809, 63868, 25518	82	173	17535	8.65254	0.320558	0.00401777	0.263321
GOTERM_BP_ALL	GO:0048666~neuron development	16	18.6047	0.000156062	24387, 191575, 64829, 361789, 83782, 24787, 29704, 83613, 29545, 81818, 29270, 25012, 29271, 29423, 29332, 66025	82	1114	17535	3.07133	0.333239	0.00416987	0.27614
GOTERM_BP_ALL	GO:0044724~single-organism carbohydrate catabolic process	6	6.97674	0.000162243	24849, 108351137, 24642, 24334, 100911625, 24383	82	111	17535	11.559	0.343858	0.00429055	0.287062
GOTERM_BP_ALL	GO:0009636~response to toxic substance	8	9.30233	0.000184906	94167, 50592, 24787, 29627, 24409, 24311, 117287, 83613	82	257	17535	6.65654	0.381369	0.00483923	0.3271
GOTERM_BP_ALL	GO:0099504~synaptic vesicle cycle	6	6.97674	0.00019151	116561, 64829, 25012, 140694, 29704, 24311	82	115	17535	11.1569	0.391889	0.00496163	0.338763
GOTERM_BP_ALL	GO:0048699~generation of neurons	19	22.093	0.00020191	24387, 191575, 64829, 361789, 83782, 24787, 29704, 25518, 83613, 79215, 29545, 81818, 29270, 64202, 25012, 29271, 29423, 29332, 66025	82	1549	17535	2.62297	0.408098	0.00517876	0.35713
GOTERM_BP_ALL	GO:0032770~positive regulation of monooxygenase activity	4	4.65116	0.000202961	24244, 50663, 117287, 24242	82	25	17535	34.2146	0.409711	0.00515474	0.358985
GOTERM_BP_ALL	GO:0050804~modulation of synaptic transmission	9	10.4651	0.000206529	54231, 24387, 50592, 25668, 64829, 25012, 29627, 24957, 24409	82	349	17535	5.51454	0.415157	0.00519434	0.365285
GOTERM_BP_ALL	GO:0051343~positive regulation of cyclic-nucleotide phosphodiesterase activity	3	3.48837	0.000208867	24244, 50663, 24242	82	5	17535	128.305	0.418698	0.00520262	0.369413
GOTERM_BP_ALL	GO:0019752~carboxylic acid metabolic process	13	15.1163	0.000251516	24551, 24642, 108351137, 24334, 24311, 81718, 24849, 29270, 297393, 24957, 100911625, 24383, 117287	82	787	17535	3.53232	0.479658	0.0062023	0.444685
GOTERM_BP_ALL	GO:0051649~establishment of localization in cell	20	23.2558	0.000257053	24244, 25502, 64829, 24468, 299850, 29704, 24311, 83613, 29748, 116561, 29545, 64202, 83800, 81812, 25012, 29271, 140694, 50663, 24242, 117287	82	1724	17535	2.48076	0.487089	0.00627881	0.454454
GOTERM_BP_ALL	GO:0043436~oxoacid metabolic process	13	15.1163	0.000263463	24551, 24642, 108351137, 24334, 24311, 81718, 24849, 29270, 297393, 24957, 100911625, 24383, 117287	82	791	17535	3.51446	0.495559	0.00637496	0.465762
GOTERM_BP_ALL	GO:1901698~response to nitrogen compound	16	18.6047	0.00026867	24244, 54231, 81504, 191575, 83782, 364052, 24311, 83613, 81718, 50592, 29271, 63868, 24409, 50663, 24383, 24242	82	1171	17535	2.92183	0.502336	0.00644056	0.474946
GOTERM_BP_ALL	GO:0032502~developmental process	43	50	0.00028913	54231, 81504, 24387, 191575, 24468, 294320, 25632, 64303, 25518, 83529, 79215, 24849, 29545, 81818, 29270, 25012, 29271, 81812, 29423, 117516, 24383, 66025, 29332, 24244, 361789, 64160, 83782, 64829, 24787, 29704, 287721, 24311, 83613, 360504, 81718, 29748, 50592, 64202, 63868, 24409, 24264, 50663, 24242	82	5747	17535	1.6	0.528095	0.00686603	0.511027
GOTERM_BP_ALL	GO:0006094~gluconeogenesis	5	5.81395	0.000290769	24849, 24642, 24334, 100911625, 24383	82	69	17535	15.4958	0.530101	0.00684228	0.513917
GOTERM_BP_ALL	GO:0048519~negative regulation of biological process	37	43.0233	0.000295779	63837, 100360977, 24387, 191575, 24468, 294320, 64303, 364052, 103693564, 25518, 83529, 29545, 81818, 81812, 444986, 24383, 117287, 29332, 24244, 114499, 25502, 64160, 83782, 25668, 113893, 24787, 29704, 287721, 83613, 50592, 64202, 65262, 63868, 140694, 24409, 50663, 24242	82	4601	17535	1.71966	0.536177	0.0068973	0.52275
GOTERM_BP_ALL	GO:0006996~organelle organization	31	36.0465	0.000300081	24387, 81504, 24468, 498736, 299850, 64303, 25518, 83529, 79215, 81818, 83800, 29271, 25012, 24383, 117287, 29332, 24551, 361789, 64829, 83782, 299809, 24787, 29704, 116725, 287721, 83613, 116561, 64202, 63868, 140694, 364137	82	3522	17535	1.88219	0.541332	0.00693502	0.530335
GOTERM_BP_ALL	GO:0031344~regulation of cell projection organization	12	13.9535	0.000319422	81818, 24387, 191575, 64829, 25012, 83782, 29271, 64303, 29704, 29423, 83613, 66025	82	690	17535	3.71898	0.563808	0.00731534	0.564425
GOTERM_BP_ALL	GO:0019319~hexose biosynthetic process	5	5.81395	0.000324526	24849, 24642, 24334, 100911625, 24383	82	71	17535	15.0593	0.569553	0.00736686	0.573419
GOTERM_BP_ALL	GO:0048857~neural nucleus development	5	5.81395	0.000324526	24244, 64160, 24264, 50663, 24242	82	71	17535	15.0593	0.569553	0.00736686	0.573419
GOTERM_BP_ALL	GO:0016052~carbohydrate catabolic process	6	6.97674	0.000326589	24849, 108351137, 24642, 24334, 100911625, 24383	82	129	17535	9.94611	0.571853	0.00734929	0.577054
GOTERM_BP_ALL	GO:0043933~macromolecular complex subunit organization	23	26.7442	0.000327717	81504, 64829, 361789, 83782, 24468, 64303, 25632, 24787, 299809, 116725, 360504, 83613, 79215, 64202, 29271, 81812, 25012, 29627, 140694, 24409, 24957, 117516, 29332	82	2213	17535	2.22248	0.573107	0.00731126	0.579042
GOTERM_BP_ALL	GO:0050821~protein stabilization	6	6.97674	0.000338434	64202, 64303, 299809, 63868, 117287, 24383	82	130	17535	9.86961	0.584828	0.00748521	0.597925
GOTERM_BP_ALL	GO:0051128~regulation of cellular component organization	24	27.907	0.000339176	81504, 24387, 191575, 64829, 361789, 25668, 83782, 24468, 64303, 299809, 29704, 116725, 83529, 287721, 83613, 79215, 81818, 64202, 29271, 81812, 25012, 29423, 29332, 66025	82	2376	17535	2.16001	0.585627	0.00743821	0.599231
GOTERM_BP_ALL	GO:0010243~response to organonitrogen compound	15	17.4419	0.000347095	24244, 54231, 81504, 191575, 83782, 364052, 24311, 83613, 81718, 50592, 29271, 63868, 24409, 50663, 24242	82	1067	17535	3.00621	0.594065	0.00754752	0.613181
GOTERM_BP_ALL	GO:0046364~monosaccharide biosynthetic process	5	5.81395	0.000361003	24849, 24642, 24334, 100911625, 24383	82	73	17535	14.6467	0.608471	0.00778367	0.637678
GOTERM_BP_ALL	GO:0048523~negative regulation of cellular process	35	40.6977	0.000399733	63837, 100360977, 24387, 191575, 24468, 294320, 64303, 364052, 103693564, 25518, 83529, 29545, 81818, 81812, 24383, 117287, 29332, 24244, 114499, 25502, 64160, 83782, 25668, 113893, 24787, 29704, 287721, 83613, 50592, 64202, 65262, 63868, 140694, 50663, 24242	82	4297	17535	1.74179	0.645949	0.0085444	0.705862
GOTERM_BP_ALL	GO:0051239~regulation of multicellular organismal process	26	30.2326	0.000469357	54231, 24387, 191575, 64303, 25632, 79215, 81818, 29270, 29271, 81812, 25012, 117516, 117287, 66025, 24244, 64829, 25668, 83782, 29704, 360504, 83613, 64202, 63868, 24409, 50663, 24242	82	2756	17535	2.01737	0.704535	0.00994372	0.828324
GOTERM_BP_ALL	GO:0007420~brain development	13	15.1163	0.000504591	24244, 191575, 64160, 361789, 24468, 83613, 79215, 81812, 24409, 24264, 50663, 29332, 24242	82	850	17535	3.27052	0.730383	0.0105999	0.890243
GOTERM_BP_ALL	GO:0006732~coenzyme metabolic process	8	9.30233	0.000541048	24849, 24551, 108351137, 24642, 29270, 24334, 100911625, 24383	82	307	17535	5.57242	0.754751	0.0112705	0.954273
GOTERM_BP_ALL	GO:0035304~regulation of protein dephosphorylation	5	5.81395	0.000562163	24244, 100360977, 25518, 50663, 24242	82	82	17535	13.0391	0.767845	0.0116148	0.991341
GOTERM_BP_ALL	GO:0051342~regulation of cyclic-nucleotide phosphodiesterase activity	3	3.48837	0.00057958	24244, 50663, 24242	82	8	17535	80.1905	0.778117	0.0118782	1.02191
GOTERM_BP_ALL	GO:0031647~regulation of protein stability	7	8.13953	0.000580118	64202, 24468, 64303, 299809, 63868, 117287, 24383	82	223	17535	6.71251	0.778427	0.011796	1.02285
GOTERM_BP_ALL	GO:0019725~cellular homeostasis	13	15.1163	0.000583468	24244, 94167, 54231, 29468, 191575, 25668, 83782, 24264, 50663, 364137, 66025, 24242, 25269	82	864	17535	3.21752	0.780348	0.0117716	1.02873
GOTERM_BP_ALL	GO:0042592~homeostatic process	19	22.093	0.000648658	24244, 54231, 94167, 191575, 29468, 83782, 25668, 25632, 24787, 299809, 360504, 81812, 24264, 50663, 117516, 364137, 24242, 66025, 25269	82	1705	17535	2.38298	0.814576	0.0129779	1.14304
GOTERM_BP_ALL	GO:0006082~organic acid metabolic process	13	15.1163	0.00065253	24551, 24642, 108351137, 24334, 24311, 81718, 24849, 29270, 297393, 24957, 100911625, 24383, 117287	82	875	17535	3.17707	0.816433	0.0129551	1.14983
GOTERM_BP_ALL	GO:0010975~regulation of neuron projection development	10	11.6279	0.000666598	81818, 24387, 191575, 64829, 25012, 83782, 29271, 29704, 83613, 66025	82	522	17535	4.09658	0.823023	0.0131323	1.17448
GOTERM_BP_ALL	GO:0006811~ion transport	17	19.7674	0.00068225	24244, 54231, 297566, 83529, 252934, 50592, 25012, 291103, 65262, 29627, 24409, 50663, 117516, 364137, 24242, 66025, 117287	82	1420	17535	2.56007	0.830077	0.0133376	1.2019
GOTERM_BP_ALL	GO:0051259~protein oligomerization	10	11.6279	0.000713415	81504, 83782, 25632, 24787, 140694, 29627, 24957, 24409, 117516, 360504	82	527	17535	4.05771	0.843297	0.0138387	1.25648
GOTERM_BP_ALL	GO:0006897~endocytosis	10	11.6279	0.000723094	116561, 81504, 50592, 191575, 64202, 83800, 24468, 140694, 29627, 29704	82	528	17535	4.05003	0.847189	0.0139213	1.27342
GOTERM_BP_ALL	GO:0060316~positive regulation of ryanodine-sensitive calcium-release channel activity	3	3.48837	0.000742941	24244, 50663, 24242	82	9	17535	71.2805	0.854871	0.0141956	1.30816
GOTERM_BP_ALL	GO:0060322~head development	13	15.1163	0.000772759	24244, 191575, 64160, 361789, 24468, 83613, 79215, 81812, 24409, 24264, 50663, 29332, 24242	82	892	17535	3.11652	0.865693	0.0146536	1.36032
GOTERM_BP_ALL	GO:0055085~transmembrane transport	16	18.6047	0.00078838	24244, 54231, 25502, 24468, 297566, 83529, 252934, 50592, 25012, 291103, 65262, 29627, 24409, 50663, 24242, 117287	82	1297	17535	2.63798	0.871037	0.0148394	1.38764
GOTERM_BP_ALL	GO:0072583~clathrin-mediated endocytosis	4	4.65116	0.000891952	116561, 83800, 140694, 29704	82	41	17535	20.8626	0.901474	0.0166528	1.56858
GOTERM_BP_ALL	GO:0006898~receptor-mediated endocytosis	7	8.13953	0.000908047	116561, 81504, 50592, 83800, 140694, 29627, 29704	82	243	17535	6.16004	0.905511	0.0168299	1.59667
GOTERM_BP_ALL	GO:1901841~regulation of high voltage-gated calcium channel activity	3	3.48837	0.000925893	24244, 50663, 24242	82	10	17535	64.1524	0.909794	0.0170365	1.62781
GOTERM_BP_ALL	GO:0044767~single-organism developmental process	41	47.6744	0.00094595	54231, 81504, 24387, 191575, 24468, 294320, 25632, 64303, 25518, 79215, 24849, 29545, 81818, 29270, 25012, 29271, 81812, 29423, 117516, 24383, 29332, 66025, 24244, 361789, 64160, 83782, 64829, 24787, 29704, 24311, 83613, 360504, 81718, 29748, 50592, 64202, 63868, 24409, 24264, 50663, 24242	82	5646	17535	1.55287	0.914376	0.0172801	1.66279
GOTERM_BP_ALL	GO:0030901~midbrain development	5	5.81395	0.000977849	24244, 64160, 24264, 50663, 24242	82	95	17535	11.2548	0.92119	0.0177333	1.71841
GOTERM_BP_ALL	GO:2000273~positive regulation of receptor activity	4	4.65116	0.00102577	24244, 50663, 117287, 24242	82	43	17535	19.8922	0.930422	0.0184659	1.80191
GOTERM_BP_ALL	GO:0032768~regulation of monooxygenase activity	4	4.65116	0.00109718	24244, 50663, 117287, 24242	82	44	17535	19.4401	0.942211	0.0196036	1.9262
GOTERM_BP_ALL	GO:0098771~inorganic ion homeostasis	11	12.7907	0.00115374	24244, 54231, 25668, 24787, 24264, 50663, 117516, 364137, 66025, 24242, 25269	82	682	17535	3.44906	0.950114	0.0204636	2.02454
GOTERM_BP_ALL	GO:0051353~positive regulation of oxidoreductase activity	4	4.65116	0.00117166	24244, 50663, 117287, 24242	82	45	17535	19.0081	0.952384	0.0206374	2.05567
GOTERM_BP_ALL	GO:0001975~response to amphetamine	4	4.65116	0.00124925	24244, 24409, 50663, 24242	82	46	17535	18.5949	0.961084	0.0218419	2.19039
GOTERM_BP_ALL	GO:0051101~regulation of DNA binding	5	5.81395	0.00127383	24244, 191575, 50663, 117287, 24242	82	102	17535	10.4824	0.963493	0.0221183	2.23303
GOTERM_BP_ALL	GO:0099003~vesicle mediated transport in synapse	5	5.81395	0.00127383	116561, 64829, 25012, 140694, 29704	82	102	17535	10.4824	0.963493	0.0221183	2.23303
GOTERM_BP_ALL	GO:0006950~response to stress	29	33.7209	0.00128525	54231, 94167, 24387, 81504, 24468, 25632, 364052, 83529, 79215, 29545, 81818, 81812, 29423, 444986, 117516, 24383, 117287, 24551, 29468, 25668, 83782, 24787, 116725, 360504, 83613, 64202, 63868, 24409, 24957	82	3470	17535	1.78715	0.964561	0.0221663	2.25283
GOTERM_BP_ALL	GO:0045664~regulation of neuron differentiation	11	12.7907	0.00128699	81818, 24387, 191575, 64202, 64829, 25012, 83782, 29271, 29704, 83613, 66025	82	692	17535	3.39921	0.964721	0.0220498	2.25585
GOTERM_BP_ALL	GO:0016310~phosphorylation	21	24.4186	0.00129201	108351137, 79011, 24642, 81504, 191575, 83782, 24468, 24334, 252934, 24849, 29545, 297393, 29271, 24264, 444986, 117516, 84389, 100911625, 24383, 66025, 117287	82	2122	17535	2.11624	0.965179	0.0219899	2.26455
GOTERM_BP_ALL	GO:0042542~response to hydrogen peroxide	6	6.97674	0.00129906	24468, 25632, 24787, 63868, 117287, 360504	82	175	17535	7.33171	0.965811	0.0219647	2.27677
GOTERM_BP_ALL	GO:0031175~neuron projection development	13	15.1163	0.00132025	24387, 191575, 83782, 64829, 29704, 83613, 81818, 29545, 25012, 29271, 29423, 29332, 66025	82	949	17535	2.92934	0.967644	0.022175	2.3135
GOTERM_BP_ALL	GO:0051412~response to corticosterone	4	4.65116	0.00133001	24244, 50663, 83613, 24242	82	47	17535	18.1993	0.968455	0.0221938	2.33042
GOTERM_BP_ALL	GO:0061077~chaperone-mediated protein folding	4	4.65116	0.00133001	64202, 24468, 299809, 63868	82	47	17535	18.1993	0.968455	0.0221938	2.33042
GOTERM_BP_ALL	GO:0005513~detection of calcium ion	3	3.48837	0.00134985	24244, 50663, 24242	82	12	17535	53.4604	0.970041	0.0223777	2.3648
GOTERM_BP_ALL	GO:0022607~cellular component assembly	23	26.7442	0.0013666	94167, 81504, 64829, 361789, 83782, 25632, 64303, 24787, 299809, 83613, 360504, 79215, 64202, 81812, 25012, 29627, 140694, 24409, 24957, 29423, 117516, 29332, 66025	82	2456	17535	2.00259	0.971318	0.0225088	2.3938
GOTERM_BP_ALL	GO:0051349~positive regulation of lyase activity	4	4.65116	0.00141398	24244, 50663, 117287, 24242	82	48	17535	17.8201	0.974643	0.023134	2.47582
GOTERM_BP_ALL	GO:0006725~cellular aromatic compound metabolic process	38	44.186	0.00141632	63837, 108351137, 191575, 24468, 294320, 64303, 103693564, 79215, 24849, 252934, 29270, 81812, 117516, 84389, 100911625, 24383, 117287, 24244, 114499, 24551, 24642, 500392, 64160, 83782, 25668, 113893, 299809, 24787, 24334, 116725, 24311, 29748, 64202, 65262, 63868, 24409, 50663, 24242	82	5164	17535	1.57358	0.974797	0.0230268	2.47986
GOTERM_BP_ALL	GO:0000302~response to reactive oxygen species	7	8.13953	0.00141714	94167, 24468, 25632, 24787, 63868, 117287, 360504	82	265	17535	5.64864	0.97485	0.0228968	2.48127
GOTERM_BP_ALL	GO:0010646~regulation of cell communication	25	29.0698	0.00143106	24244, 54231, 81504, 24387, 29468, 64829, 25668, 24787, 364052, 116725, 29545, 50592, 64202, 81812, 25012, 29627, 140694, 24409, 24957, 444986, 50663, 117516, 117287, 24242, 66025	82	2799	17535	1.90998	0.975745	0.0229764	2.50536
GOTERM_BP_ALL	GO:0034504~protein localization to nucleus	8	9.30233	0.00153093	29748, 114499, 64202, 29271, 81812, 24468, 299809, 117287	82	367	17535	4.66139	0.981293	0.0244106	2.67798
GOTERM_BP_ALL	GO:0051656~establishment of organelle localization	8	9.30233	0.00155489	116561, 29545, 64829, 25012, 299850, 140694, 29704, 83613	82	368	17535	4.64873	0.982423	0.024637	2.71934
GOTERM_BP_ALL	GO:0006006~glucose metabolic process	6	6.97674	0.00158256	24849, 108351137, 24642, 24334, 100911625, 24383	82	183	17535	7.0112	0.983644	0.0249184	2.7671
GOTERM_BP_ALL	GO:0006807~nitrogen compound metabolic process	43	50	0.00158671	63837, 108351137, 191575, 24468, 294320, 64303, 103693564, 79215, 24849, 252934, 29270, 81812, 117516, 84389, 100911625, 24383, 117287, 24244, 24551, 114499, 24642, 25502, 500392, 64160, 83782, 25668, 64829, 113893, 299809, 24787, 24334, 116725, 24311, 81718, 29748, 64202, 65262, 63868, 24957, 24409, 24264, 50663, 24242	82	6185	17535	1.48669	0.98382	0.0248326	2.77426
GOTERM_BP_ALL	GO:1901339~regulation of store-operated calcium channel activity	3	3.48837	0.00159051	24244, 50663, 24242	82	13	17535	49.348	0.983979	0.0247423	2.78081
GOTERM_BP_ALL	GO:0023051~regulation of signaling	25	29.0698	0.00160493	24244, 54231, 81504, 24387, 29468, 64829, 25668, 24787, 364052, 116725, 29545, 50592, 64202, 81812, 25012, 29627, 140694, 24409, 24957, 444986, 50663, 117516, 117287, 24242, 66025	82	2822	17535	1.89441	0.984569	0.0248155	2.80569
GOTERM_BP_ALL	GO:0051641~cellular localization	22	25.5814	0.00161559	24244, 114499, 25502, 64829, 24468, 299850, 299809, 29704, 24311, 83613, 29748, 116561, 29545, 64202, 83800, 81812, 25012, 29271, 140694, 50663, 24242, 117287	82	2323	17535	2.02519	0.98499	0.0248306	2.82407
GOTERM_BP_ALL	GO:0006979~response to oxidative stress	9	10.4651	0.00164253	94167, 25668, 83782, 24468, 25632, 24787, 63868, 117287, 360504	82	479	17535	4.0179	0.986007	0.0250915	2.87053
GOTERM_BP_ALL	GO:0051650~establishment of vesicle localization	6	6.97674	0.00166003	116561, 64829, 25012, 299850, 140694, 29704	82	185	17535	6.9354	0.986629	0.0252075	2.90069
GOTERM_BP_ALL	GO:0055114~oxidation-reduction process	13	15.1163	0.00167504	81718, 24551, 94167, 252934, 108351137, 29468, 29270, 291103, 25488, 24787, 287721, 117287, 24383	82	976	17535	2.8483	0.987141	0.025285	2.92654
GOTERM_BP_ALL	GO:0051186~cofactor metabolic process	8	9.30233	0.00167911	24849, 24551, 108351137, 24642, 29270, 24334, 100911625, 24383	82	373	17535	4.58641	0.987276	0.0251993	2.93355
GOTERM_BP_ALL	GO:0050801~ion homeostasis	11	12.7907	0.00172852	24244, 54231, 25668, 24787, 24264, 50663, 117516, 364137, 66025, 24242, 25269	82	720	17535	3.26702	0.988811	0.025783	3.01864
GOTERM_BP_ALL	GO:0048167~regulation of synaptic plasticity	6	6.97674	0.00174026	24387, 50592, 25668, 64829, 25012, 24409	82	187	17535	6.86122	0.989148	0.0258079	3.03884
GOTERM_BP_ALL	GO:0030099~myeloid cell differentiation	8	9.30233	0.00183824	54231, 191575, 83782, 81812, 294320, 25632, 117516, 360504	82	379	17535	4.5138	0.99159	0.0270879	3.20733
GOTERM_BP_ALL	GO:0042428~serotonin metabolic process	3	3.48837	0.00185004	29270, 24409, 24311	82	14	17535	45.8232	0.991844	0.0271058	3.22758
GOTERM_BP_ALL	GO:0010720~positive regulation of cell development	10	11.6279	0.00190807	81818, 24387, 191575, 64202, 64829, 83782, 29704, 117516, 83613, 66025	82	607	17535	3.52292	0.992987	0.0277883	3.32722
GOTERM_BP_ALL	GO:0006812~cation transport	13	15.1163	0.00203646	24244, 252934, 25012, 291103, 65262, 24409, 297566, 50663, 83529, 364137, 117287, 66025, 24242	82	999	17535	2.78272	0.994979	0.0294671	3.54731
GOTERM_BP_ALL	GO:0007267~cell-cell signaling	15	17.4419	0.00210273	54231, 24387, 64829, 25668, 113893, 83529, 116561, 50592, 25012, 29627, 140694, 24957, 24409, 117516, 117287	82	1284	17535	2.49815	0.995774	0.0302441	3.66073
GOTERM_BP_ALL	GO:1901160~primary amino compound metabolic process	3	3.48837	0.00212827	29270, 24409, 24311	82	15	17535	42.7683	0.996046	0.0304378	3.70441
GOTERM_BP_ALL	GO:0060255~regulation of macromolecule metabolic process	38	44.186	0.0021348	63837, 100360977, 81504, 191575, 24468, 294320, 64303, 103693564, 25518, 79215, 29545, 81818, 81812, 444986, 117516, 84389, 24383, 117287, 66025, 24244, 114499, 24642, 25502, 64160, 83782, 25668, 64829, 299809, 24787, 116725, 29748, 50592, 64202, 63868, 29627, 24409, 50663, 24242	82	5273	17535	1.54105	0.996113	0.0303629	3.71557
GOTERM_BP_ALL	GO:0051648~vesicle localization	6	6.97674	0.00223337	116561, 64829, 25012, 299850, 140694, 29704	82	198	17535	6.48004	0.996992	0.0315712	3.88393
GOTERM_BP_ALL	GO:0048468~cell development	21	24.4186	0.00227364	24387, 191575, 64829, 361789, 83782, 25632, 24787, 29704, 360504, 83613, 29748, 29545, 81818, 29270, 64202, 29271, 25012, 29423, 117516, 29332, 66025	82	2223	17535	2.02009	0.997291	0.0319582	3.95264
GOTERM_BP_ALL	GO:0006836~neurotransmitter transport	6	6.97674	0.00228275	116561, 24387, 64829, 25012, 24311, 117287	82	199	17535	6.44748	0.997355	0.0319119	3.96819
GOTERM_BP_ALL	GO:0010921~regulation of phosphatase activity	5	5.81395	0.00231286	24244, 100360977, 25518, 50663, 24242	82	120	17535	8.91006	0.997554	0.0321536	4.01952
GOTERM_BP_ALL	GO:0046483~heterocycle metabolic process	37	43.0233	0.0023543	63837, 108351137, 191575, 24468, 294320, 64303, 103693564, 79215, 24849, 252934, 29270, 81812, 117516, 84389, 100911625, 24383, 117287, 24244, 114499, 24551, 24642, 500392, 64160, 83782, 25668, 299809, 24787, 24334, 116725, 24311, 29748, 64202, 65262, 63868, 24409, 50663, 24242	82	5105	17535	1.54988	0.997804	0.0325468	4.09013
GOTERM_BP_ALL	GO:0044699~single-organism process	75	87.2093	0.00240726	94167, 191575, 24468, 294320, 498736, 364052, 25518, 83529, 24849, 29545, 83800, 291103, 444986, 117516, 84389, 66025, 25269, 24244, 24551, 24642, 25502, 64160, 64829, 361789, 113893, 299809, 24787, 29704, 116725, 287721, 24311, 83613, 360504, 81718, 29748, 116561, 297393, 24409, 50663, 364137, 24242, 54231, 81504, 108351137, 24387, 25488, 64303, 299850, 25632, 79215, 252934, 81818, 29270, 25012,…	82	13850	17535	1.15799	0.998087	0.0330916	4.18029
GOTERM_BP_ALL	GO:0001505~regulation of neurotransmitter levels	6	6.97674	0.0024357	116561, 24387, 64829, 25012, 24957, 117287	82	202	17535	6.35173	0.998224	0.0333004	4.22867
GOTERM_BP_ALL	GO:0030154~cell differentiation	30	34.8837	0.00257679	54231, 24387, 81504, 191575, 294320, 25632, 25518, 83529, 79215, 29545, 81818, 29270, 29271, 81812, 25012, 29423, 117516, 29332, 66025, 361789, 64160, 64829, 83782, 24787, 29704, 360504, 83613, 29748, 64202, 24409	82	3810	17535	1.68379	0.99877	0.0350136	4.46838
GOTERM_BP_ALL	GO:0055082~cellular chemical homeostasis	11	12.7907	0.00261513	24244, 54231, 191575, 25668, 83782, 24264, 50663, 364137, 66025, 24242, 25269	82	762	17535	3.08695	0.998887	0.0353413	4.53343
GOTERM_BP_ALL	GO:1901360~organic cyclic compound metabolic process	38	44.186	0.00263566	63837, 108351137, 191575, 24468, 294320, 64303, 103693564, 79215, 24849, 252934, 29270, 81812, 117516, 84389, 100911625, 24383, 117287, 24244, 114499, 24551, 24642, 500392, 64160, 83782, 25668, 113893, 299809, 24787, 24334, 116725, 24311, 29748, 64202, 65262, 63868, 24409, 50663, 24242	82	5331	17535	1.52429	0.998945	0.03543	4.56823
GOTERM_BP_ALL	GO:0044057~regulation of system process	9	10.4651	0.0026714	24244, 25668, 81812, 25632, 24409, 50663, 360504, 24242, 79215	82	518	17535	3.71539	0.999038	0.0357177	4.6288
GOTERM_BP_ALL	GO:0045981~positive regulation of nucleotide metabolic process	5	5.81395	0.00268166	24244, 83782, 50663, 117287, 24242	82	125	17535	8.55366	0.999064	0.0356693	4.64619
GOTERM_BP_ALL	GO:1900544~positive regulation of purine nucleotide metabolic process	5	5.81395	0.00268166	24244, 83782, 50663, 117287, 24242	82	125	17535	8.55366	0.999064	0.0356693	4.64619
GOTERM_BP_ALL	GO:1900542~regulation of purine nucleotide metabolic process	6	6.97674	0.002707	24244, 24642, 83782, 50663, 117287, 24242	82	207	17535	6.1983	0.999124	0.0358174	4.68909
GOTERM_BP_ALL	GO:0010043~response to zinc ion	4	4.65116	0.0028183	54231, 81818, 24787, 24409	82	61	17535	14.0224	0.999344	0.0370759	4.87738
GOTERM_BP_ALL	GO:0071704~organic substance metabolic process	60	69.7674	0.0028344	100360977, 94167, 191575, 24468, 294320, 103693564, 25518, 24849, 29545, 444986, 117516, 84389, 66025, 24244, 24551, 114499, 24642, 79011, 25502, 64160, 64829, 361789, 113893, 299809, 24787, 116725, 24311, 81718, 29748, 297393, 24409, 50663, 364137, 24242, 63837, 81504, 108351137, 64303, 79215, 252934, 81818, 29270, 81812, 29271, 100911625, 24383, 117287, 29468, 83782, 500392, 25668, 24334, 50592…	82	10059	17535	1.27552	0.999371	0.0370964	4.90459
GOTERM_BP_ALL	GO:0034622~cellular macromolecular complex assembly	12	13.9535	0.00291327	81504, 64202, 64829, 25012, 361789, 81812, 64303, 299809, 140694, 29332, 83613, 79215	82	906	17535	2.83234	0.999488	0.0379195	5.03776
GOTERM_BP_ALL	GO:0019318~hexose metabolic process	6	6.97674	0.00299959	24849, 108351137, 24642, 24334, 100911625, 24383	82	212	17535	6.05212	0.999591	0.0388284	5.18332
GOTERM_BP_ALL	GO:0048489~synaptic vesicle transport	5	5.81395	0.00300433	116561, 64829, 25012, 140694, 29704	82	129	17535	8.28843	0.999596	0.038696	5.19131
GOTERM_BP_ALL	GO:0097480~establishment of synaptic vesicle localization	5	5.81395	0.00300433	116561, 64829, 25012, 140694, 29704	82	129	17535	8.28843	0.999596	0.038696	5.19131
GOTERM_BP_ALL	GO:0006140~regulation of nucleotide metabolic process	6	6.97674	0.00306075	24244, 24642, 83782, 50663, 117287, 24242	82	213	17535	6.0237	0.999651	0.0392152	5.28632
GOTERM_BP_ALL	GO:0051000~positive regulation of nitric-oxide synthase activity	3	3.48837	0.00307346	24244, 50663, 24242	82	18	17535	35.6402	0.999663	0.0391821	5.30771
GOTERM_BP_ALL	GO:0044711~single-organism biosynthetic process	14	16.2791	0.00309163	24244, 24642, 191575, 83782, 24334, 81718, 24849, 65262, 24957, 50663, 100911625, 24383, 24242, 117287	82	1193	17535	2.50946	0.999678	0.0392172	5.33828
GOTERM_BP_ALL	GO:0034762~regulation of transmembrane transport	8	9.30233	0.00317843	24244, 54231, 25502, 24409, 50663, 83529, 117287, 24242	82	418	17535	4.09266	0.999743	0.0401021	5.4842
GOTERM_BP_ALL	GO:0060291~long-term synaptic potentiation	4	4.65116	0.00337556	24387, 64829, 25012, 24409	82	65	17535	13.1595	0.999846	0.0423346	5.81481
GOTERM_BP_ALL	GO:0032516~positive regulation of phosphoprotein phosphatase activity	3	3.48837	0.00342478	24244, 50663, 24242	82	19	17535	33.7644	0.999865	0.0427337	5.8972
GOTERM_BP_ALL	GO:0034220~ion transmembrane transport	12	13.9535	0.00352827	24244, 252934, 50592, 25012, 291103, 65262, 29627, 24409, 297566, 50663, 83529, 24242	82	929	17535	2.76221	0.999897	0.0437885	6.07018
GOTERM_BP_ALL	GO:0055080~cation homeostasis	10	11.6279	0.00355055	24244, 54231, 25668, 24787, 50663, 117516, 364137, 66025, 24242, 25269	82	666	17535	3.21083	0.999903	0.0438503	6.10739
GOTERM_BP_ALL	GO:0001101~response to acid chemical	8	9.30233	0.00357347	81718, 50592, 191575, 25668, 83782, 29271, 24787, 24409	82	427	17535	4.0064	0.999908	0.043919	6.14565
GOTERM_BP_ALL	GO:0097479~synaptic vesicle localization	5	5.81395	0.00363121	116561, 64829, 25012, 140694, 29704	82	136	17535	7.86182	0.999921	0.0444042	6.24196
GOTERM_BP_ALL	GO:0005996~monosaccharide metabolic process	6	6.97674	0.00365244	24849, 108351137, 24642, 24334, 100911625, 24383	82	222	17535	5.7795	0.999925	0.0444495	6.27734
GOTERM_BP_ALL	GO:0051385~response to mineralocorticoid	4	4.65116	0.00367768	24244, 50663, 83613, 24242	82	67	17535	12.7667	0.99993	0.044542	6.3194
GOTERM_BP_ALL	GO:0006458~'de novo' protein folding	3	3.48837	0.00379395	24468, 299809, 63868	82	20	17535	32.0762	0.999948	0.0457074	6.5129
GOTERM_BP_ALL	GO:0060992~response to fungicide	3	3.48837	0.00379395	50592, 29627, 24409	82	20	17535	32.0762	0.999948	0.0457074	6.5129
GOTERM_BP_ALL	GO:0051084~'de novo' posttranslational protein folding	3	3.48837	0.00379395	24468, 299809, 63868	82	20	17535	32.0762	0.999948	0.0457074	6.5129
GOTERM_BP_ALL	GO:0019222~regulation of metabolic process	39	45.3488	0.00387405	63837, 100360977, 81504, 191575, 24468, 294320, 64303, 103693564, 25518, 83529, 79215, 29545, 81818, 81812, 444986, 117516, 84389, 24383, 117287, 66025, 24244, 114499, 24642, 25502, 64160, 83782, 25668, 64829, 299809, 24787, 116725, 29748, 50592, 64202, 63868, 29627, 24409, 50663, 24242	82	5639	17535	1.47895	0.999958	0.0464365	6.646
GOTERM_BP_ALL	GO:0034764~positive regulation of transmembrane transport	5	5.81395	0.00402661	24244, 54231, 50663, 117287, 24242	82	140	17535	7.6372	0.999972	0.0480031	6.89898
GOTERM_BP_ALL	GO:0055074~calcium ion homeostasis	8	9.30233	0.00405529	24244, 25668, 50663, 117516, 364137, 66025, 24242, 25269	82	437	17535	3.91472	0.999974	0.048117	6.94648
GOTERM_BP_ALL	GO:0042744~hydrogen peroxide catabolic process	3	3.48837	0.00418079	94167, 25632, 360504	82	21	17535	30.5488	0.999981	0.0493468	7.15401
GOTERM_BP_ALL	GO:0051339~regulation of lyase activity	4	4.65116	0.00433023	24244, 50663, 117287, 24242	82	71	17535	12.0474	0.999987	0.0508383	7.40056
GOTERM_BP_ALL	GO:0000904~cell morphogenesis involved in differentiation	11	12.7907	0.00440682	29748, 81818, 29545, 29270, 64202, 25012, 29271, 29423, 29332, 83613, 66025	82	820	17535	2.8686	0.99999	0.0514836	7.52667
GOTERM_BP_ALL	GO:0030819~positive regulation of cAMP biosynthetic process	4	4.65116	0.00450362	24244, 83782, 50663, 24242	82	72	17535	11.8801	0.999992	0.0523519	7.68584
GOTERM_BP_ALL	GO:0051640~organelle localization	8	9.30233	0.00452984	116561, 29545, 64829, 25012, 299850, 140694, 29704, 83613	82	446	17535	3.83572	0.999992	0.0524153	7.72892
GOTERM_BP_ALL	GO:0048878~chemical homeostasis	13	15.1163	0.00456351	24244, 54231, 191575, 83782, 25668, 24787, 24264, 50663, 117516, 364137, 24242, 66025, 25269	82	1103	17535	2.52034	0.999993	0.0525617	7.78419
GOTERM_BP_ALL	GO:0009056~catabolic process	17	19.7674	0.00457584	94167, 108351137, 24642, 25502, 25632, 24334, 116725, 360504, 81718, 24849, 29545, 81812, 297393, 24409, 100911625, 24383, 117287	82	1708	17535	2.1284	0.999993	0.0524681	7.80443
GOTERM_BP_ALL	GO:0060314~regulation of ryanodine-sensitive calcium-release channel activity	3	3.48837	0.00458515	24244, 50663, 24242	82	22	17535	29.1602	0.999993	0.0523417	7.8197
GOTERM_BP_ALL	GO:0007190~activation of adenylate cyclase activity	3	3.48837	0.00458515	24244, 50663, 24242	82	22	17535	29.1602	0.999993	0.0523417	7.8197
GOTERM_BP_ALL	GO:0044085~cellular component biogenesis	23	26.7442	0.00466552	94167, 81504, 64829, 361789, 83782, 25632, 64303, 24787, 299809, 83613, 360504, 79215, 64202, 81812, 25012, 29627, 140694, 24409, 24957, 29423, 117516, 29332, 66025	82	2705	17535	1.81825	0.999995	0.0530042	7.95148
GOTERM_BP_ALL	GO:0045333~cellular respiration	5	5.81395	0.00467287	24551, 252934, 25488, 24787, 117287	82	146	17535	7.32334	0.999995	0.052855	7.96352
GOTERM_BP_ALL	GO:0019722~calcium-mediated signaling	5	5.81395	0.00478696	29748, 24244, 50663, 117516, 24242	82	147	17535	7.27352	0.999996	0.053879	8.15026
GOTERM_BP_ALL	GO:0051258~protein polymerization	6	6.97674	0.0048149	81504, 64303, 140694, 29332, 83613, 79215	82	237	17535	5.41371	0.999996	0.0539523	8.19592
GOTERM_BP_ALL	GO:0032846~positive regulation of homeostatic process	6	6.97674	0.00490073	24244, 54231, 299809, 50663, 117516, 24242	82	238	17535	5.39096	0.999997	0.0546544	8.3361
GOTERM_BP_ALL	GO:0044283~small molecule biosynthetic process	8	9.30233	0.00492716	81718, 24849, 24642, 24957, 24334, 100911625, 117287, 24383	82	453	17535	3.77645	0.999997	0.0547074	8.37923
GOTERM_BP_ALL	GO:0042221~response to chemical	37	43.0233	0.0049502	54231, 94167, 81504, 191575, 24468, 25632, 64303, 364052, 81818, 29270, 29271, 81812, 291103, 444986, 29423, 117516, 100911625, 24383, 117287, 24244, 29468, 83782, 25668, 24787, 24334, 24311, 83613, 360504, 81718, 50592, 64202, 63868, 29627, 24957, 24409, 50663, 24242	82	5316	17535	1.48836	0.999997	0.0547234	8.41681
GOTERM_BP_ALL	GO:0044712~single-organism catabolic process	10	11.6279	0.00495723	81718, 24849, 94167, 108351137, 24642, 297393, 24334, 100911625, 117287, 24383	82	701	17535	3.05052	0.999998	0.0545675	8.42828
GOTERM_BP_ALL	GO:0015669~gas transport	3	3.48837	0.00500684	54231, 25632, 360504	82	23	17535	27.8924	0.999998	0.0548678	8.50914
GOTERM_BP_ALL	GO:0010880~regulation of release of sequestered calcium ion into cytosol by sarcoplasmic reticulum	3	3.48837	0.00500684	24244, 50663, 24242	82	23	17535	27.8924	0.999998	0.0548678	8.50914
GOTERM_BP_ALL	GO:0050767~regulation of neurogenesis	11	12.7907	0.00504242	81818, 24387, 191575, 64202, 64829, 25012, 83782, 29271, 29704, 83613, 66025	82	836	17535	2.8137	0.999998	0.0550161	8.56707
GOTERM_BP_ALL	GO:0007215~glutamate receptor signaling pathway	4	4.65116	0.00504882	50592, 64829, 29627, 24409	82	75	17535	11.4049	0.999998	0.0548544	8.5775
GOTERM_BP_ALL	GO:0051130~positive regulation of cellular component organization	14	16.2791	0.00504889	81504, 191575, 64829, 83782, 361789, 24468, 64303, 299809, 29704, 116725, 83613, 64202, 29271, 66025	82	1264	17535	2.3685	0.999998	0.0546273	8.57762
GOTERM_BP_ALL	GO:1902580~single-organism cellular localization	12	13.9535	0.0050719	29748, 116561, 29545, 64829, 25012, 29271, 81812, 24468, 299850, 140694, 29704, 83613	82	975	17535	2.63189	0.999998	0.0546428	8.61506
GOTERM_BP_ALL	GO:0015992~proton transport	5	5.81395	0.00514047	252934, 291103, 65262, 297566, 117287	82	150	17535	7.12805	0.999998	0.0551346	8.72658
GOTERM_BP_ALL	GO:0005975~carbohydrate metabolic process	10	11.6279	0.00514232	24849, 24551, 108351137, 24642, 297393, 294320, 24334, 364137, 100911625, 24383	82	705	17535	3.03321	0.999998	0.0549277	8.72959
GOTERM_BP_ALL	GO:0045597~positive regulation of cell differentiation	12	13.9535	0.00518877	54231, 81818, 24387, 191575, 64202, 64829, 83782, 81812, 29704, 117516, 83613, 66025	82	978	17535	2.62382	0.999999	0.0551849	8.80506
GOTERM_BP_ALL	GO:0022904~respiratory electron transport chain	4	4.65116	0.005239	252934, 25488, 24787, 117287	82	76	17535	11.2548	0.999999	0.0554789	8.88662
GOTERM_BP_ALL	GO:0051341~regulation of oxidoreductase activity	4	4.65116	0.005239	24244, 50663, 117287, 24242	82	76	17535	11.2548	0.999999	0.0554789	8.88662
GOTERM_BP_ALL	GO:0006818~hydrogen transport	5	5.81395	0.00526209	252934, 291103, 65262, 297566, 117287	82	151	17535	7.08084	0.999999	0.0554914	8.92407
GOTERM_BP_ALL	GO:0030030~cell projection organization	15	17.4419	0.00535369	94167, 24387, 191575, 64829, 83782, 64303, 29704, 83613, 29545, 81818, 25012, 29271, 29423, 29332, 66025	82	1424	17535	2.25254	0.999999	0.0562047	9.07255
GOTERM_BP_ALL	GO:0008015~blood circulation	8	9.30233	0.0054129	24244, 25668, 81812, 25632, 24787, 50663, 360504, 24242	82	461	17535	3.71091	0.999999	0.056582	9.16841
GOTERM_BP_ALL	GO:0051099~positive regulation of binding	5	5.81395	0.00551109	24244, 191575, 50663, 117287, 24242	82	153	17535	6.98828	0.999999	0.057351	9.32715
GOTERM_BP_ALL	GO:0009152~purine ribonucleotide biosynthetic process	6	6.97674	0.00553229	24244, 191575, 83782, 65262, 50663, 24242	82	245	17535	5.23693	0.999999	0.0573367	9.36139
GOTERM_BP_ALL	GO:0008219~cell death	18	20.9302	0.00554458	191575, 29468, 83782, 25668, 24468, 294320, 113893, 25632, 24787, 364052, 83529, 360504, 83613, 81812, 63868, 24409, 24383, 117287	82	1903	17535	2.02267	0.999999	0.057233	9.38124
GOTERM_BP_ALL	GO:0033036~macromolecule localization	22	25.5814	0.00559242	114499, 25502, 25668, 24468, 299850, 299809, 29704, 25518, 288707, 29748, 116561, 64202, 83800, 81812, 25012, 29271, 63868, 29627, 24409, 24957, 117516, 117287	82	2573	17535	1.82842	1	0.0574859	9.45845
GOTERM_BP_ALL	GO:0007010~cytoskeleton organization	13	15.1163	0.00563933	81504, 24387, 361789, 498736, 64303, 29704, 83613, 79215, 81818, 29271, 64202, 29332, 24383	82	1133	17535	2.45361	1	0.0577274	9.53409
GOTERM_BP_ALL	GO:0003013~circulatory system process	8	9.30233	0.00566889	24244, 25668, 81812, 25632, 24787, 50663, 360504, 24242	82	465	17535	3.67899	1	0.0577949	9.58173
GOTERM_BP_ALL	GO:0010941~regulation of cell death	16	18.6047	0.0057244	191575, 29468, 83782, 25668, 24468, 294320, 113893, 25632, 24787, 364052, 360504, 83613, 81812, 63868, 24409, 117287	82	1590	17535	2.15186	1	0.0581182	9.67112
GOTERM_BP_ALL	GO:0072507~divalent inorganic cation homeostasis	8	9.30233	0.00573429	24244, 25668, 50663, 117516, 364137, 66025, 24242, 25269	82	466	17535	3.6711	1	0.0579899	9.68703
GOTERM_BP_ALL	GO:0048812~neuron projection morphogenesis	9	10.4651	0.00577994	29545, 64829, 25012, 29271, 29704, 29423, 29332, 83613, 66025	82	589	17535	3.26753	1	0.0582132	9.76047
GOTERM_BP_ALL	GO:0043112~receptor metabolic process	5	5.81395	0.00589919	81504, 50592, 140694, 29627, 117287	82	156	17535	6.85389	1	0.0591528	9.95205
GOTERM_BP_ALL	GO:0045109~intermediate filament organization	3	3.48837	0.00590161	81818, 24387, 83613	82	25	17535	25.661	1	0.0589495	9.95593
GOTERM_BP_ALL	GO:0030816~positive regulation of cAMP metabolic process	4	4.65116	0.00604266	24244, 83782, 50663, 24242	82	80	17535	10.6921	1	0.0600889	10.182
GOTERM_BP_ALL	GO:0055065~metal ion homeostasis	9	10.4651	0.00613373	24244, 25668, 24787, 50663, 117516, 364137, 66025, 24242, 25269	82	595	17535	3.23458	1	0.0607374	10.3277
GOTERM_BP_ALL	GO:0035303~regulation of dephosphorylation	5	5.81395	0.00616782	24244, 100360977, 25518, 50663, 24242	82	158	17535	6.76713	1	0.0608343	10.3822
GOTERM_BP_ALL	GO:0008104~protein localization	20	23.2558	0.0061846	114499, 25502, 25668, 24468, 299850, 299809, 29704, 25518, 29748, 116561, 64202, 83800, 81812, 25012, 29271, 63868, 29627, 24409, 24957, 117287	82	2255	17535	1.8966	1	0.0607652	10.409
GOTERM_BP_ALL	GO:0022900~electron transport chain	4	4.65116	0.00625443	252934, 25488, 24787, 117287	82	81	17535	10.5601	1	0.0612012	10.5205
GOTERM_BP_ALL	GO:0035235~ionotropic glutamate receptor signaling pathway	3	3.48837	0.00637436	50592, 29627, 24409	82	26	17535	24.674	1	0.062108	10.7116
GOTERM_BP_ALL	GO:0006873~cellular ion homeostasis	9	10.4651	0.00637863	24244, 54231, 25668, 24264, 50663, 364137, 66025, 24242, 25269	82	599	17535	3.21298	1	0.0619169	10.7184
GOTERM_BP_ALL	GO:0045184~establishment of protein localization	17	19.7674	0.00644463	25502, 25668, 24468, 299809, 29704, 25518, 29748, 116561, 64202, 81812, 25012, 29271, 83800, 29627, 63868, 24957, 117287	82	1770	17535	2.05384	1	0.0623072	10.8234
GOTERM_BP_ALL	GO:0048524~positive regulation of viral process	4	4.65116	0.00647059	29271, 24468, 64303, 25518	82	82	17535	10.4313	1	0.0623198	10.8647
GOTERM_BP_ALL	GO:0006164~purine nucleotide biosynthetic process	6	6.97674	0.0065316	24244, 191575, 83782, 65262, 50663, 24242	82	255	17535	5.03156	1	0.0626589	10.9616
GOTERM_BP_ALL	GO:0006470~protein dephosphorylation	6	6.97674	0.0065316	29748, 24244, 100360977, 25518, 50663, 24242	82	255	17535	5.03156	1	0.0626589	10.9616
GOTERM_BP_ALL	GO:0043270~positive regulation of ion transport	6	6.97674	0.00674571	24244, 50663, 117516, 117287, 66025, 24242	82	257	17535	4.99241	1	0.064415	11.301
GOTERM_BP_ALL	GO:0009260~ribonucleotide biosynthetic process	6	6.97674	0.00674571	24244, 191575, 83782, 65262, 50663, 24242	82	257	17535	4.99241	1	0.064415	11.301
GOTERM_BP_ALL	GO:0051173~positive regulation of nitrogen compound metabolic process	17	19.7674	0.00676154	24244, 114499, 83782, 25668, 24468, 64303, 24787, 299809, 116725, 29748, 64202, 81812, 50663, 117516, 84389, 24242, 117287	82	1779	17535	2.04345	1	0.064326	11.326
GOTERM_BP_ALL	GO:0060284~regulation of cell development	12	13.9535	0.00686343	81818, 24387, 191575, 64202, 64829, 25012, 83782, 29271, 29704, 117516, 83613, 66025	82	1016	17535	2.52569	1	0.065029	11.487
GOTERM_BP_ALL	GO:0042430~indole-containing compound metabolic process	3	3.48837	0.00686379	29270, 24409, 24311	82	27	17535	23.7602	1	0.0647968	11.4876
GOTERM_BP_ALL	GO:0072522~purine-containing compound biosynthetic process	6	6.97674	0.00696472	24244, 191575, 83782, 65262, 50663, 24242	82	259	17535	4.95386	1	0.0654838	11.6469
GOTERM_BP_ALL	GO:0043524~negative regulation of neuron apoptotic process	5	5.81395	0.00702228	113893, 24787, 63868, 117287, 83613	82	164	17535	6.51956	1	0.0657714	11.7376
GOTERM_BP_ALL	GO:0046390~ribose phosphate biosynthetic process	6	6.97674	0.00707606	24244, 191575, 83782, 65262, 50663, 24242	82	260	17535	4.9348	1	0.0660228	11.8222
GOTERM_BP_ALL	GO:0031623~receptor internalization	4	4.65116	0.00714565	81504, 50592, 140694, 29627	82	85	17535	10.0631	1	0.0664145	11.9316
GOTERM_BP_ALL	GO:0051402~neuron apoptotic process	6	6.97674	0.00718866	113893, 24787, 63868, 117287, 83613, 24383	82	261	17535	4.9159	1	0.0665648	11.9992
GOTERM_BP_ALL	GO:0048513~animal organ development	27	31.3953	0.00728546	54231, 81504, 191575, 24468, 294320, 25632, 79215, 81818, 29271, 81812, 117516, 29332, 24244, 361789, 83782, 64160, 24787, 360504, 83613, 81718, 29748, 50592, 64202, 24264, 24409, 50663, 24242	82	3525	17535	1.63793	1	0.0671948	12.1511
GOTERM_BP_ALL	GO:0043269~regulation of ion transport	9	10.4651	0.0072949	24244, 54231, 24409, 50663, 117516, 83529, 117287, 66025, 24242	82	613	17535	3.1396	1	0.0670422	12.1659
GOTERM_BP_ALL	GO:1901615~organic hydroxy compound metabolic process	7	8.13953	0.00738211	24849, 29270, 113893, 24409, 24311, 117287, 79215	82	371	17535	4.03474	1	0.0675806	12.3025
GOTERM_BP_ALL	GO:0044708~single-organism behavior	8	9.30233	0.0078062	29545, 50592, 25012, 81812, 140694, 24409, 83529, 117287	82	494	17535	3.46302	1	0.0710868	12.964
GOTERM_BP_ALL	GO:1901385~regulation of voltage-gated calcium channel activity	3	3.48837	0.0078921	24244, 50663, 24242	82	29	17535	22.1215	1	0.0715934	13.0974
GOTERM_BP_ALL	GO:0034641~cellular nitrogen compound metabolic process	39	45.3488	0.00800563	63837, 108351137, 191575, 24468, 294320, 64303, 103693564, 79215, 24849, 252934, 29270, 81812, 117516, 84389, 100911625, 24383, 117287, 24244, 114499, 24551, 24642, 25502, 500392, 64160, 83782, 25668, 64829, 299809, 24787, 24334, 116725, 24311, 29748, 64202, 65262, 63868, 24409, 50663, 24242	82	5864	17535	1.42221	1	0.0723376	13.2734
GOTERM_BP_ALL	GO:0032411~positive regulation of transporter activity	4	4.65116	0.00810852	24244, 50663, 117287, 24242	82	89	17535	9.61085	1	0.0729833	13.4327
GOTERM_BP_ALL	GO:0030804~positive regulation of cyclic nucleotide biosynthetic process	4	4.65116	0.00810852	24244, 83782, 50663, 24242	82	89	17535	9.61085	1	0.0729833	13.4327
GOTERM_BP_ALL	GO:0045935~positive regulation of nucleobase-containing compound metabolic process	16	18.6047	0.00830453	24244, 114499, 83782, 25668, 24468, 64303, 299809, 116725, 29748, 64202, 81812, 50663, 117516, 84389, 24242, 117287	82	1657	17535	2.06485	1	0.0744306	13.7352
GOTERM_BP_ALL	GO:0050769~positive regulation of neurogenesis	8	9.30233	0.00848896	81818, 24387, 191575, 64829, 83782, 29704, 83613, 66025	82	502	17535	3.40783	1	0.0757659	14.019
GOTERM_BP_ALL	GO:0006816~calcium ion transport	7	8.13953	0.00856697	24244, 24409, 50663, 83529, 364137, 66025, 24242	82	383	17535	3.90833	1	0.0761772	14.1388
GOTERM_BP_ALL	GO:0048869~cellular developmental process	30	34.8837	0.00866746	54231, 24387, 81504, 191575, 294320, 25632, 25518, 83529, 79215, 29545, 81818, 29270, 29271, 81812, 25012, 29423, 117516, 29332, 66025, 361789, 64160, 64829, 83782, 24787, 29704, 360504, 83613, 29748, 64202, 24409	82	4131	17535	1.55295	1	0.0767776	14.2929
GOTERM_BP_ALL	GO:0098662~inorganic cation transmembrane transport	9	10.4651	0.00885238	24244, 252934, 25012, 291103, 65262, 24409, 297566, 50663, 24242	82	634	17535	3.0356	1	0.078092	14.5757
GOTERM_BP_ALL	GO:0036465~synaptic vesicle recycling	3	3.48837	0.00898526	116561, 140694, 29704	82	31	17535	20.6943	1	0.0789549	14.7784
GOTERM_BP_ALL	GO:0051246~regulation of protein metabolic process	21	24.4186	0.00921942	24244, 100360977, 81504, 25502, 64829, 24468, 25518, 116725, 79215, 29545, 64202, 63868, 24409, 444986, 50663, 117516, 84389, 24242, 66025, 117287, 24383	82	2514	17535	1.78627	1	0.0806648	15.1344
GOTERM_BP_ALL	GO:1902589~single-organism organelle organization	16	18.6047	0.00928278	24551, 81504, 24387, 64829, 83782, 64303, 29704, 287721, 83613, 79215, 81818, 64202, 25012, 29271, 29332, 24383	82	1678	17535	2.03901	1	0.0809273	15.2305
GOTERM_BP_ALL	GO:2000377~regulation of reactive oxygen species metabolic process	5	5.81395	0.00931208	81504, 24787, 63868, 83529, 117287	82	178	17535	6.00678	1	0.0809031	15.2749
GOTERM_BP_ALL	GO:0010922~positive regulation of phosphatase activity	3	3.48837	0.00955577	24244, 50663, 24242	82	32	17535	20.0476	1	0.0826651	15.6434
GOTERM_BP_ALL	GO:0051384~response to glucocorticoid	6	6.97674	0.00957315	81718, 24244, 63868, 50663, 83613, 24242	82	280	17535	4.58232	1	0.0825362	15.6697
GOTERM_BP_ALL	GO:1900373~positive regulation of purine nucleotide biosynthetic process	4	4.65116	0.00968989	24244, 83782, 50663, 24242	82	95	17535	9.00385	1	0.0832296	15.8456
GOTERM_BP_ALL	GO:0030810~positive regulation of nucleotide biosynthetic process	4	4.65116	0.00968989	24244, 83782, 50663, 24242	82	95	17535	9.00385	1	0.0832296	15.8456
GOTERM_BP_ALL	GO:0016051~carbohydrate biosynthetic process	5	5.81395	0.00985895	24849, 24642, 24334, 100911625, 24383	82	181	17535	5.90722	1	0.0843481	16.0998
GOTERM_BP_ALL	GO:1903532~positive regulation of secretion by cell	7	8.13953	0.00988313	25668, 64829, 25012, 63868, 24957, 25518, 117516	82	395	17535	3.7896	1	0.0842709	16.1361
GOTERM_BP_ALL	GO:0031346~positive regulation of cell projection organization	7	8.13953	0.0101158	191575, 64829, 83782, 64303, 29704, 83613, 66025	82	397	17535	3.7705	1	0.0858961	16.4845
GOTERM_BP_ALL	GO:0050999~regulation of nitric-oxide synthase activity	3	3.48837	0.010142	24244, 50663, 24242	82	33	17535	19.4401	1	0.0858312	16.5237
GOTERM_BP_ALL	GO:0051960~regulation of nervous system development	11	12.7907	0.0105935	81818, 24387, 191575, 64202, 64829, 25012, 83782, 29271, 29704, 83613, 66025	82	933	17535	2.52117	1	0.0892067	17.1957
GOTERM_BP_ALL	GO:1901021~positive regulation of calcium ion transmembrane transporter activity	3	3.48837	0.0107439	24244, 50663, 24242	82	34	17535	18.8684	1	0.0901303	17.4184
GOTERM_BP_ALL	GO:0030801~positive regulation of cyclic nucleotide metabolic process	4	4.65116	0.0108371	24244, 83782, 50663, 24242	82	99	17535	8.64006	1	0.0905892	17.5562
GOTERM_BP_ALL	GO:1904951~positive regulation of establishment of protein localization	8	9.30233	0.011229	29748, 25502, 25668, 25012, 299809, 63868, 24957, 25518	82	530	17535	3.2278	1	0.0934263	18.1331
GOTERM_BP_ALL	GO:0050803~regulation of synapse structure or activity	6	6.97674	0.0113326	24387, 50592, 25668, 64829, 25012, 24409	82	292	17535	4.394	1	0.0939514	18.2848
GOTERM_BP_ALL	GO:0045762~positive regulation of adenylate cyclase activity	3	3.48837	0.0113612	24244, 50663, 24242	82	35	17535	18.3293	1	0.0938805	18.3267
GOTERM_BP_ALL	GO:1903409~reactive oxygen species biosynthetic process	4	4.65116	0.011439	29270, 24787, 63868, 117287	82	101	17535	8.46897	1	0.0941979	18.4404
GOTERM_BP_ALL	GO:0051261~protein depolymerization	4	4.65116	0.011439	29271, 24468, 29332, 79215	82	101	17535	8.46897	1	0.0941979	18.4404
GOTERM_BP_ALL	GO:0009058~biosynthetic process	37	43.0233	0.0115302	63837, 191575, 24468, 294320, 64303, 103693564, 79215, 24849, 29270, 81812, 117516, 84389, 100911625, 24383, 117287, 24244, 114499, 24642, 25502, 500392, 64160, 83782, 25668, 299809, 24787, 24334, 116725, 24311, 81718, 29748, 64202, 65262, 63868, 24957, 50663, 364137, 24242	82	5583	17535	1.41718	1	0.0946183	18.5737
GOTERM_BP_ALL	GO:0045595~regulation of cell differentiation	16	18.6047	0.0115739	54231, 24387, 191575, 64829, 361789, 83782, 24787, 29704, 83613, 81818, 64202, 81812, 25012, 29271, 117516, 66025	82	1721	17535	1.98807	1	0.0946648	18.6375
GOTERM_BP_ALL	GO:0006139~nucleobase-containing compound metabolic process	34	39.5349	0.0116524	63837, 108351137, 191575, 24468, 294320, 64303, 103693564, 79215, 24849, 252934, 81812, 117516, 84389, 100911625, 24383, 117287, 24244, 114499, 24551, 24642, 500392, 64160, 83782, 25668, 299809, 24787, 24334, 116725, 29748, 64202, 65262, 63868, 50663, 24242	82	4992	17535	1.45645	1	0.0949819	18.7519
GOTERM_BP_ALL	GO:0032787~monocarboxylic acid metabolic process	8	9.30233	0.0117791	81718, 24849, 108351137, 24642, 24334, 100911625, 117287, 24383	82	535	17535	3.19763	1	0.0956708	18.9362
GOTERM_BP_ALL	GO:0050792~regulation of viral process	6	6.97674	0.0121269	100360977, 24551, 29271, 24468, 64303, 25518	82	297	17535	4.32003	1	0.098064	19.4402
GOTERM_BP_ALL	GO:1901566~organonitrogen compound biosynthetic process	14	16.2791	0.0123348	24244, 191575, 25502, 83782, 24311, 81718, 29270, 64202, 65262, 24957, 50663, 24242, 117287, 24383	82	1412	17535	2.12024	1	0.0993617	19.7401
GOTERM_BP_ALL	GO:0090066~regulation of anatomical structure size	8	9.30233	0.0125818	81504, 25668, 29271, 64303, 24787, 83613, 66025, 79215	82	542	17535	3.15633	1	0.100948	20.0949
GOTERM_BP_ALL	GO:0035307~positive regulation of protein dephosphorylation	3	3.48837	0.0126414	24244, 50663, 24242	82	37	17535	17.3385	1	0.101095	20.1804
GOTERM_BP_ALL	GO:0048667~cell morphogenesis involved in neuron differentiation	8	9.30233	0.0129376	29545, 29270, 25012, 29271, 29423, 29332, 83613, 66025	82	545	17535	3.13896	1	0.103037	20.6036
GOTERM_BP_ALL	GO:0030817~regulation of cAMP biosynthetic process	4	4.65116	0.0130268	24244, 83782, 50663, 24242	82	106	17535	8.06949	1	0.103399	20.7306
GOTERM_BP_ALL	GO:0031960~response to corticosteroid	6	6.97674	0.0133015	81718, 24244, 63868, 50663, 83613, 24242	82	304	17535	4.22056	1	0.105155	21.1205
GOTERM_BP_ALL	GO:0007610~behavior	9	10.4651	0.0133392	29545, 50592, 25012, 81812, 24787, 140694, 24409, 83529, 117287	82	682	17535	2.82195	1	0.105121	21.174
GOTERM_BP_ALL	GO:0006874~cellular calcium ion homeostasis	7	8.13953	0.0135063	24244, 25668, 50663, 364137, 66025, 24242, 25269	82	423	17535	3.53875	1	0.106055	21.4102
GOTERM_BP_ALL	GO:1990267~response to transition metal nanoparticle	5	5.81395	0.0135803	54231, 81818, 24787, 24409, 117287	82	199	17535	5.3729	1	0.106289	21.5145
GOTERM_BP_ALL	GO:0051047~positive regulation of secretion	7	8.13953	0.0136509	25668, 64829, 25012, 63868, 24957, 25518, 117516	82	424	17535	3.5304	1	0.106496	21.6139
GOTERM_BP_ALL	GO:0021766~hippocampus development	4	4.65116	0.0136954	191575, 361789, 24409, 83613	82	108	17535	7.92005	1	0.106509	21.6767
GOTERM_BP_ALL	GO:1903334~positive regulation of protein folding	2	2.32558	0.0137949	29468, 24468	82	3	17535	142.561	1	0.106927	21.8164
GOTERM_BP_ALL	GO:0051240~positive regulation of multicellular organismal process	15	17.4419	0.0139272	54231, 24387, 191575, 64829, 83782, 25668, 64303, 29704, 83613, 79215, 81818, 63868, 117516, 66025, 117287	82	1595	17535	2.01105	1	0.107583	22.0021
GOTERM_BP_ALL	GO:0090277~positive regulation of peptide hormone secretion	4	4.65116	0.014037	25668, 25012, 24957, 117516	82	109	17535	7.84739	1	0.108071	22.1558
GOTERM_BP_ALL	GO:0012501~programmed cell death	16	18.6047	0.0140885	191575, 29468, 83782, 25668, 24468, 294320, 113893, 24787, 364052, 83529, 83613, 81812, 63868, 24409, 24383, 117287	82	1761	17535	1.94291	1	0.10813	22.2279
GOTERM_BP_ALL	GO:0010976~positive regulation of neuron projection development	6	6.97674	0.0145509	191575, 64829, 83782, 29704, 83613, 66025	82	311	17535	4.12556	1	0.111173	22.8716
GOTERM_BP_ALL	GO:0070201~regulation of establishment of protein localization	10	11.6279	0.0145761	29748, 25502, 25668, 25012, 81812, 299809, 63868, 24957, 25518, 117287	82	834	17535	2.56405	1	0.111032	22.9066
GOTERM_BP_ALL	GO:0042981~regulation of apoptotic process	14	16.2791	0.014586	191575, 29468, 83782, 25668, 24468, 294320, 113893, 24787, 364052, 83613, 81812, 63868, 24409, 117287	82	1443	17535	2.07469	1	0.110781	22.9202
GOTERM_BP_ALL	GO:0002573~myeloid leukocyte differentiation	5	5.81395	0.0147527	54231, 191575, 83782, 294320, 117516	82	204	17535	5.24121	1	0.111659	23.1509
GOTERM_BP_ALL	GO:0009628~response to abiotic stimulus	13	15.1163	0.0148308	54231, 81504, 29468, 25668, 24468, 24787, 79215, 81818, 50592, 81812, 63868, 24409, 117516	82	1288	17535	2.15834	1	0.111896	23.2587
GOTERM_BP_ALL	GO:0070838~divalent metal ion transport	7	8.13953	0.0150008	24244, 24409, 50663, 83529, 364137, 66025, 24242	82	433	17535	3.45702	1	0.112788	23.4931
GOTERM_BP_ALL	GO:0009891~positive regulation of biosynthetic process	16	18.6047	0.0152793	24244, 114499, 83782, 25668, 64303, 24787, 299809, 79215, 29748, 64202, 81812, 50663, 117516, 84389, 24242, 117287	82	1778	17535	1.92433	1	0.114445	23.8755
GOTERM_BP_ALL	GO:0009165~nucleotide biosynthetic process	6	6.97674	0.0152992	24244, 191575, 83782, 65262, 50663, 24242	82	315	17535	4.07317	1	0.114259	23.9027
GOTERM_BP_ALL	GO:0002793~positive regulation of peptide secretion	4	4.65116	0.0154515	25668, 25012, 24957, 117516	82	113	17535	7.56961	1	0.115009	24.111
GOTERM_BP_ALL	GO:0072511~divalent inorganic cation transport	7	8.13953	0.0154708	24244, 24409, 50663, 83529, 364137, 66025, 24242	82	436	17535	3.43323	1	0.114819	24.1373
GOTERM_BP_ALL	GO:0009893~positive regulation of metabolic process	23	26.7442	0.015573	24244, 114499, 81504, 25502, 83782, 25668, 24468, 64303, 24787, 299809, 116725, 79215, 29748, 81818, 64202, 81812, 63868, 50663, 117516, 84389, 24242, 66025, 117287	82	3001	17535	1.6389	1	0.115211	24.2767
GOTERM_BP_ALL	GO:1901576~organic substance biosynthetic process	36	41.8605	0.0156333	63837, 191575, 24468, 294320, 64303, 103693564, 79215, 24849, 29270, 81812, 117516, 84389, 100911625, 24383, 117287, 24244, 114499, 24642, 25502, 500392, 64160, 83782, 25668, 299809, 24787, 24334, 116725, 24311, 81718, 29748, 64202, 65262, 24957, 50663, 364137, 24242	82	5487	17535	1.40301	1	0.115308	24.3588
GOTERM_BP_ALL	GO:1901293~nucleoside phosphate biosynthetic process	6	6.97674	0.0156829	24244, 191575, 83782, 65262, 50663, 24242	82	317	17535	4.04747	1	0.115331	24.4264
GOTERM_BP_ALL	GO:0043067~regulation of programmed cell death	14	16.2791	0.015949	191575, 29468, 83782, 25668, 24468, 294320, 113893, 24787, 364052, 83613, 81812, 63868, 24409, 117287	82	1460	17535	2.05053	1	0.116855	24.7875
GOTERM_BP_ALL	GO:0045124~regulation of bone resorption	3	3.48837	0.0161018	54231, 25668, 117516	82	42	17535	15.2744	1	0.117586	24.9942
GOTERM_BP_ALL	GO:0002761~regulation of myeloid leukocyte differentiation	4	4.65116	0.0161879	54231, 191575, 83782, 117516	82	115	17535	7.43796	1	0.117853	25.1104
GOTERM_BP_ALL	GO:0051962~positive regulation of nervous system development	8	9.30233	0.0161917	81818, 24387, 191575, 64829, 83782, 29704, 83613, 66025	82	570	17535	3.00128	1	0.117553	25.1155
GOTERM_BP_ALL	GO:0098655~cation transmembrane transport	9	10.4651	0.0162503	24244, 252934, 25012, 291103, 65262, 24409, 297566, 50663, 24242	82	707	17535	2.72217	1	0.117629	25.1944
GOTERM_BP_ALL	GO:0000902~cell morphogenesis	13	15.1163	0.0163008	64829, 29704, 83613, 29748, 81818, 29545, 29270, 25012, 29271, 64202, 29423, 29332, 66025	82	1305	17535	2.13022	1	0.117651	25.2625
GOTERM_BP_ALL	GO:0072503~cellular divalent inorganic cation homeostasis	7	8.13953	0.0164414	24244, 25668, 50663, 364137, 66025, 24242, 25269	82	442	17535	3.38663	1	0.118285	25.4515
GOTERM_BP_ALL	GO:0006171~cAMP biosynthetic process	4	4.65116	0.0169438	24244, 83782, 50663, 24242	82	117	17535	7.31082	1	0.121367	26.1233
GOTERM_BP_ALL	GO:1902600~hydrogen ion transmembrane transport	4	4.65116	0.0169438	252934, 291103, 65262, 297566	82	117	17535	7.31082	1	0.121367	26.1233
GOTERM_BP_ALL	GO:1901215~negative regulation of neuron death	5	5.81395	0.0175527	113893, 24787, 63868, 117287, 83613	82	215	17535	4.97306	1	0.125139	26.9299
GOTERM_BP_ALL	GO:0051281~positive regulation of release of sequestered calcium ion into cytosol	3	3.48837	0.0175868	24244, 50663, 24242	82	44	17535	14.5801	1	0.125028	26.9747
GOTERM_BP_ALL	GO:0050850~positive regulation of calcium-mediated signaling	3	3.48837	0.0175868	24244, 50663, 24242	82	44	17535	14.5801	1	0.125028	26.9747
GOTERM_BP_ALL	GO:0010226~response to lithium ion	3	3.48837	0.0175868	50592, 64202, 29627	82	44	17535	14.5801	1	0.125028	26.9747
GOTERM_BP_ALL	GO:0045104~intermediate filament cytoskeleton organization	3	3.48837	0.0175868	81818, 24387, 83613	82	44	17535	14.5801	1	0.125028	26.9747
GOTERM_BP_ALL	GO:0043903~regulation of symbiosis, encompassing mutualism through parasitism	6	6.97674	0.0176982	100360977, 24551, 29271, 24468, 64303, 25518	82	327	17535	3.9237	1	0.125435	27.1214
GOTERM_BP_ALL	GO:0043624~cellular protein complex disassembly	4	4.65116	0.0177192	29271, 24468, 29332, 79215	82	119	17535	7.18795	1	0.125237	27.1489
GOTERM_BP_ALL	GO:0098660~inorganic ion transmembrane transport	9	10.4651	0.0179348	24244, 252934, 25012, 291103, 65262, 24409, 297566, 50663, 24242	82	720	17535	2.67302	1	0.126333	27.4317
GOTERM_BP_ALL	GO:0051480~regulation of cytosolic calcium ion concentration	6	6.97674	0.018121	24244, 25668, 50663, 66025, 24242, 25269	82	329	17535	3.89984	1	0.127227	27.675
GOTERM_BP_ALL	GO:0008088~axo-dendritic transport	3	3.48837	0.0183503	29545, 24468, 83613	82	45	17535	14.2561	1	0.128399	27.9737
GOTERM_BP_ALL	GO:0032513~negative regulation of protein phosphatase type 2B activity	2	2.32558	0.0183513	100360977, 25518	82	4	17535	106.921	1	0.128064	27.975
GOTERM_BP_ALL	GO:0043279~response to alkaloid	5	5.81395	0.0183701	50592, 63868, 24409, 364052, 24311	82	218	17535	4.90462	1	0.127848	27.9995
GOTERM_BP_ALL	GO:0030003~cellular cation homeostasis	8	9.30233	0.0184037	24244, 54231, 25668, 50663, 364137, 66025, 24242, 25269	82	585	17535	2.92433	1	0.12773	28.0431
GOTERM_BP_ALL	GO:0016192~vesicle-mediated transport	12	13.9535	0.0184888	116561, 81504, 50592, 191575, 64202, 64829, 25012, 83800, 24468, 140694, 29627, 29704	82	1171	17535	2.19137	1	0.127948	28.1536
GOTERM_BP_ALL	GO:0030814~regulation of cAMP metabolic process	4	4.65116	0.018919	24244, 83782, 50663, 24242	82	122	17535	7.0112	1	0.130405	28.7094
GOTERM_BP_ALL	GO:0060341~regulation of cellular localization	10	11.6279	0.0190719	29748, 24244, 25502, 64829, 81812, 299809, 140694, 50663, 117287, 24242	82	873	17535	2.4495	1	0.131053	28.9061
GOTERM_BP_ALL	GO:0051928~positive regulation of calcium ion transport	4	4.65116	0.0193287	24244, 50663, 66025, 24242	82	123	17535	6.95419	1	0.132364	29.2351
GOTERM_BP_ALL	GO:0006915~apoptotic process	15	17.4419	0.0196044	29468, 83782, 25668, 24468, 294320, 113893, 24787, 364052, 83529, 83613, 81812, 63868, 24409, 117287, 24383	82	1665	17535	1.9265	1	0.133789	29.5868
GOTERM_BP_ALL	GO:0090087~regulation of peptide transport	5	5.81395	0.0197844	54231, 25668, 25012, 24957, 117516	82	223	17535	4.79465	1	0.134593	29.8155
GOTERM_BP_ALL	GO:0071702~organic substance transport	19	22.093	0.0198173	54231, 25502, 25668, 24468, 364052, 25518, 288707, 24311, 29748, 116561, 64202, 83800, 81812, 25012, 29271, 63868, 24957, 117516, 117287	82	2351	17535	1.7282	1	0.134454	29.8571
GOTERM_BP_ALL	GO:0043066~negative regulation of apoptotic process	10	11.6279	0.0198447	25668, 83782, 24468, 294320, 113893, 24787, 63868, 364052, 117287, 83613	82	879	17535	2.43278	1	0.134282	29.8919
GOTERM_BP_ALL	GO:2001259~positive regulation of cation channel activity	3	3.48837	0.0199186	24244, 50663, 24242	82	47	17535	13.6495	1	0.134406	29.9855
GOTERM_BP_ALL	GO:0002931~response to ischemia	3	3.48837	0.0199186	29545, 29468, 63868	82	47	17535	13.6495	1	0.134406	29.9855
GOTERM_BP_ALL	GO:1903202~negative regulation of oxidative stress-induced cell death	3	3.48837	0.0199186	24468, 24787, 117287	82	47	17535	13.6495	1	0.134406	29.9855
GOTERM_BP_ALL	GO:0030802~regulation of cyclic nucleotide biosynthetic process	4	4.65116	0.0201629	24244, 83782, 50663, 24242	82	125	17535	6.84293	1	0.135605	30.2941
GOTERM_BP_ALL	GO:0018130~heterocycle biosynthetic process	26	30.2326	0.0201654	63837, 191575, 24468, 294320, 64303, 103693564, 79215, 29270, 81812, 117516, 84389, 117287, 24244, 114499, 25668, 83782, 64160, 24787, 299809, 116725, 24311, 29748, 64202, 65262, 50663, 24242	82	3630	17535	1.53165	1	0.135274	30.2973
GOTERM_BP_ALL	GO:0045471~response to ethanol	5	5.81395	0.0203685	81718, 29468, 24468, 24787, 24409	82	225	17535	4.75203	1	0.136205	30.5528
GOTERM_BP_ALL	GO:1900408~negative regulation of cellular response to oxidative stress	3	3.48837	0.0207231	24468, 24787, 117287	82	48	17535	13.3651	1	0.138076	30.9968
GOTERM_BP_ALL	GO:1902883~negative regulation of response to oxidative stress	3	3.48837	0.0207231	24468, 24787, 117287	82	48	17535	13.3651	1	0.138076	30.9968
GOTERM_BP_ALL	GO:0031281~positive regulation of cyclase activity	3	3.48837	0.0207231	24244, 50663, 24242	82	48	17535	13.3651	1	0.138076	30.9968
GOTERM_BP_ALL	GO:0009967~positive regulation of signal transduction	13	15.1163	0.0208385	24244, 81504, 29468, 64829, 364052, 116725, 64202, 24409, 50663, 117516, 24242, 66025, 117287	82	1351	17535	2.05769	1	0.138446	31.1407
GOTERM_BP_ALL	GO:0048584~positive regulation of response to stimulus	16	18.6047	0.0208495	24244, 81504, 29468, 64829, 25668, 24468, 364052, 116725, 64202, 63868, 24409, 50663, 117516, 24242, 66025, 117287	82	1846	17535	1.85345	1	0.138166	31.1545
GOTERM_BP_ALL	GO:0019438~aromatic compound biosynthetic process	26	30.2326	0.0210953	63837, 191575, 24468, 294320, 64303, 103693564, 79215, 29270, 81812, 117516, 84389, 117287, 24244, 114499, 25668, 83782, 64160, 24787, 299809, 116725, 24311, 29748, 64202, 65262, 50663, 24242	82	3644	17535	1.52576	1	0.13934	31.46
GOTERM_BP_ALL	GO:0010469~regulation of receptor activity	4	4.65116	0.021451	24244, 50663, 117287, 24242	82	128	17535	6.68255	1	0.141185	31.8999
GOTERM_BP_ALL	GO:0065007~biological regulation	65	75.5814	0.0214636	94167, 100360977, 191575, 24468, 294320, 103693564, 364052, 25518, 83529, 29545, 444986, 117516, 84389, 66025, 25269, 24244, 24551, 114499, 24642, 25502, 64160, 64829, 361789, 113893, 299809, 24787, 29704, 116725, 287721, 83613, 360504, 81718, 29748, 116561, 24409, 50663, 364137, 24242, 63837, 54231, 81504, 24387, 64303, 25632, 79215, 81818, 29270, 25012, 81812, 29271, 29423, 24383, 117287, 29332…	82	11962	17535	1.16199	1	0.140909	31.9154
GOTERM_BP_ALL	GO:0019932~second-messenger-mediated signaling	5	5.81395	0.0215685	29748, 24244, 50663, 117516, 24242	82	229	17535	4.66903	1	0.141201	32.0446
GOTERM_BP_ALL	GO:0043069~negative regulation of programmed cell death	10	11.6279	0.0217363	25668, 83782, 24468, 294320, 113893, 24787, 63868, 364052, 117287, 83613	82	893	17535	2.39464	1	0.141877	32.2509
GOTERM_BP_ALL	GO:0015980~energy derivation by oxidation of organic compounds	5	5.81395	0.0221844	24551, 252934, 25488, 24787, 117287	82	231	17535	4.6286	1	0.144252	32.7985
GOTERM_BP_ALL	GO:0051931~regulation of sensory perception	3	3.48837	0.0223723	25632, 24409, 360504	82	50	17535	12.8305	1	0.145035	33.027
GOTERM_BP_ALL	GO:0045103~intermediate filament-based process	3	3.48837	0.0223723	81818, 24387, 83613	82	50	17535	12.8305	1	0.145035	33.027
GOTERM_BP_ALL	GO:0051930~regulation of sensory perception of pain	3	3.48837	0.0223723	25632, 24409, 360504	82	50	17535	12.8305	1	0.145035	33.027
GOTERM_BP_ALL	GO:0032512~regulation of protein phosphatase type 2B activity	2	2.32558	0.0228869	100360977, 25518	82	5	17535	85.5366	1	0.147783	33.6488
GOTERM_BP_ALL	GO:0007626~locomotory behavior	5	5.81395	0.0231284	29545, 25012, 24787, 140694, 117287	82	234	17535	4.56926	1	0.148872	33.9387
GOTERM_BP_ALL	GO:0035306~positive regulation of dephosphorylation	3	3.48837	0.0232167	24244, 50663, 24242	82	51	17535	12.5789	1	0.149038	34.0444
GOTERM_BP_ALL	GO:0030808~regulation of nucleotide biosynthetic process	4	4.65116	0.0236962	24244, 83782, 50663, 24242	82	133	17535	6.43132	1	0.151536	34.6158
GOTERM_BP_ALL	GO:1900371~regulation of purine nucleotide biosynthetic process	4	4.65116	0.0236962	24244, 83782, 50663, 24242	82	133	17535	6.43132	1	0.151536	34.6158
GOTERM_BP_ALL	GO:0046850~regulation of bone remodeling	3	3.48837	0.0249442	54231, 25668, 117516	82	53	17535	12.1042	1	0.158556	36.0809
GOTERM_BP_ALL	GO:0009987~cellular process	80	93.0233	0.0252788	94167, 100360977, 191575, 24468, 294320, 498736, 103693564, 364052, 25518, 83529, 24849, 29545, 83800, 291103, 444986, 117516, 84389, 66025, 25269, 24244, 114499, 24551, 24642, 79011, 25502, 64160, 64829, 361789, 113893, 299809, 24787, 29704, 116725, 287721, 24311, 83613, 360504, 81718, 29748, 116561, 297393, 24409, 50663, 364137, 24242, 63837, 54231, 81504, 108351137, 24387, 25488, 64303, 299850…	82	16026	17535	1.06747	1	0.160142	36.4684
GOTERM_BP_ALL	GO:0070997~neuron death	6	6.97674	0.0252809	113893, 24787, 63868, 117287, 83613, 24383	82	359	17535	3.57395	1	0.159771	36.4709
GOTERM_BP_ALL	GO:0032844~regulation of homeostatic process	7	8.13953	0.025318	24244, 54231, 25668, 299809, 50663, 117516, 24242	82	488	17535	3.0674	1	0.159605	36.5136
GOTERM_BP_ALL	GO:0002520~immune system development	10	11.6279	0.0254345	54231, 191575, 83782, 81812, 294320, 25632, 24787, 63868, 117516, 360504	82	918	17535	2.32943	1	0.159904	36.6479
GOTERM_BP_ALL	GO:0032989~cellular component morphogenesis	13	15.1163	0.0256316	64829, 29704, 83613, 29748, 81818, 29545, 29270, 25012, 29271, 64202, 29423, 29332, 66025	82	1392	17535	1.99708	1	0.16067	36.8745
GOTERM_BP_ALL	GO:0050714~positive regulation of protein secretion	5	5.81395	0.0257644	25668, 25012, 63868, 24957, 25518	82	242	17535	4.41821	1	0.161058	37.0268
GOTERM_BP_ALL	GO:0090407~organophosphate biosynthetic process	7	8.13953	0.0257644	24244, 24849, 191575, 83782, 65262, 50663, 24242	82	490	17535	3.05488	1	0.160678	37.0269
GOTERM_BP_ALL	GO:0033554~cellular response to stress	15	17.4419	0.0258708	54231, 24551, 81504, 24387, 29468, 83782, 24468, 24787, 364052, 116725, 83613, 64202, 24957, 117516, 117287	82	1726	17535	1.85841	1	0.160913	37.1486
GOTERM_BP_ALL	GO:1903047~mitotic cell cycle process	8	9.30233	0.0259156	24244, 83800, 29271, 24468, 299850, 50663, 29332, 24242	82	628	17535	2.7241	1	0.160792	37.1998
GOTERM_BP_ALL	GO:0080090~regulation of primary metabolic process	34	39.5349	0.026061	63837, 100360977, 81504, 24468, 294320, 64303, 103693564, 25518, 79215, 29545, 81812, 444986, 117516, 84389, 24383, 117287, 66025, 24244, 114499, 24642, 25502, 64160, 83782, 25668, 64829, 299809, 24787, 116725, 29748, 64202, 63868, 24409, 50663, 24242	82	5271	17535	1.37936	1	0.161249	37.3657
GOTERM_BP_ALL	GO:0099531~presynaptic process involved in chemical synaptic transmission	4	4.65116	0.0260644	116561, 64829, 25012, 117287	82	138	17535	6.1983	1	0.160891	37.3695
GOTERM_BP_ALL	GO:0007017~microtubule-based process	8	9.30233	0.026112	29545, 361789, 24468, 498736, 299850, 29332, 83613, 24383	82	629	17535	2.71976	1	0.160787	37.4238
GOTERM_BP_ALL	GO:0051222~positive regulation of protein transport	7	8.13953	0.0266731	29748, 25502, 25668, 25012, 63868, 24957, 25518	82	494	17535	3.03014	1	0.163604	38.0595
GOTERM_BP_ALL	GO:0045761~regulation of adenylate cyclase activity	3	3.48837	0.0267227	24244, 50663, 24242	82	55	17535	11.6641	1	0.163506	38.1153
GOTERM_BP_ALL	GO:0043254~regulation of protein complex assembly	6	6.97674	0.0269031	81504, 361789, 81812, 64303, 29332, 79215	82	365	17535	3.5152	1	0.164147	38.3183
GOTERM_BP_ALL	GO:0051223~regulation of protein transport	9	10.4651	0.0270106	29748, 25502, 25668, 25012, 81812, 63868, 24957, 25518, 117287	82	778	17535	2.47374	1	0.164374	38.4388
GOTERM_BP_ALL	GO:0021761~limbic system development	4	4.65116	0.027046	191575, 361789, 24409, 83613	82	140	17535	6.10976	1	0.164195	38.4785
GOTERM_BP_ALL	GO:0050790~regulation of catalytic activity	17	19.7674	0.0272815	24244, 100360977, 25502, 24468, 64303, 24787, 299809, 25518, 116725, 29545, 63868, 50663, 117516, 84389, 24242, 66025, 117287	82	2082	17535	1.74606	1	0.165138	38.7419
GOTERM_BP_ALL	GO:0010604~positive regulation of macromolecule metabolic process	21	24.4186	0.0273349	24244, 114499, 25502, 83782, 25668, 24468, 64303, 299809, 116725, 79215, 29748, 81818, 64202, 81812, 63868, 50663, 117516, 84389, 24242, 66025, 117287	82	2796	17535	1.60611	1	0.165059	38.8014
GOTERM_BP_ALL	GO:0031328~positive regulation of cellular biosynthetic process	15	17.4419	0.027382	24244, 114499, 83782, 25668, 64303, 299809, 24787, 29748, 64202, 81812, 50663, 117516, 84389, 24242, 117287	82	1739	17535	1.84452	1	0.164944	38.8539
GOTERM_BP_ALL	GO:0065009~regulation of molecular function	20	23.2558	0.0274575	24244, 100360977, 25502, 191575, 24468, 64303, 24787, 299809, 25518, 116725, 79215, 29545, 81812, 63868, 50663, 117516, 84389, 24242, 66025, 117287	82	2616	17535	1.63487	1	0.164989	38.9379
GOTERM_BP_ALL	GO:0046058~cAMP metabolic process	4	4.65116	0.0280473	24244, 83782, 50663, 24242	82	142	17535	6.0237	1	0.167881	39.5907
GOTERM_BP_ALL	GO:0051094~positive regulation of developmental process	12	13.9535	0.0281811	54231, 81818, 24387, 191575, 64202, 64829, 83782, 81812, 29704, 117516, 83613, 66025	82	1249	17535	2.05452	1	0.16824	39.7378
GOTERM_BP_ALL	GO:1901137~carbohydrate derivative biosynthetic process	8	9.30233	0.0287597	24244, 24849, 191575, 83782, 65262, 50663, 364137, 24242	82	642	17535	2.66469	1	0.17104	40.3704
GOTERM_BP_ALL	GO:1901362~organic cyclic compound biosynthetic process	26	30.2326	0.0290377	63837, 191575, 24468, 294320, 64303, 103693564, 79215, 29270, 81812, 117516, 84389, 117287, 24244, 114499, 25668, 83782, 64160, 24787, 299809, 116725, 24311, 29748, 64202, 65262, 50663, 24242	82	3747	17535	1.48382	1	0.172178	40.6721
GOTERM_BP_ALL	GO:0044093~positive regulation of molecular function	14	16.2791	0.0290637	24244, 191575, 24468, 64303, 299809, 116725, 79215, 63868, 50663, 117516, 84389, 24242, 66025, 117287	82	1584	17535	1.89001	1	0.171934	40.7002
GOTERM_BP_ALL	GO:0046887~positive regulation of hormone secretion	4	4.65116	0.0290681	25668, 25012, 24957, 117516	82	144	17535	5.94004	1	0.171574	40.705
GOTERM_BP_ALL	GO:0043523~regulation of neuron apoptotic process	5	5.81395	0.029305	113893, 24787, 63868, 117287, 83613	82	252	17535	4.24289	1	0.172478	40.9607
GOTERM_BP_ALL	GO:0007005~mitochondrion organization	8	9.30233	0.0293957	24551, 83782, 24787, 63868, 140694, 83529, 287721, 117287	82	645	17535	2.6523	1	0.172586	41.0585
GOTERM_BP_ALL	GO:0033365~protein localization to organelle	9	10.4651	0.0294195	29748, 114499, 64202, 29271, 81812, 24468, 299850, 299809, 117287	82	791	17535	2.43309	1	0.172332	41.0841
GOTERM_BP_ALL	GO:0046903~secretion	11	12.7907	0.0294432	81718, 116561, 54231, 191575, 25668, 64829, 25012, 63868, 24957, 25518, 117516	82	1098	17535	2.14231	1	0.172079	41.1095
GOTERM_BP_ALL	GO:0045453~bone resorption	3	3.48837	0.0294835	54231, 25668, 117516	82	58	17535	11.0608	1	0.171916	41.1529
GOTERM_BP_ALL	GO:0051704~multi-organism process	17	19.7674	0.0295127	24551, 100360977, 361789, 25668, 24468, 64303, 24787, 299809, 25518, 81818, 64202, 81812, 29271, 63868, 24409, 29332, 117287	82	2102	17535	1.72945	1	0.171695	41.1842
GOTERM_BP_ALL	GO:0043241~protein complex disassembly	4	4.65116	0.0295859	29271, 24468, 29332, 79215	82	145	17535	5.89907	1	0.17171	41.2627
GOTERM_BP_ALL	GO:0006575~cellular modified amino acid metabolic process	4	4.65116	0.0295859	294320, 24787, 24264, 117287	82	145	17535	5.89907	1	0.17171	41.2627
GOTERM_BP_ALL	GO:0051592~response to calcium ion	4	4.65116	0.0295859	24244, 24409, 50663, 24242	82	145	17535	5.89907	1	0.17171	41.2627
GOTERM_BP_ALL	GO:0043902~positive regulation of multi-organism process	4	4.65116	0.0301085	29271, 24468, 64303, 25518	82	146	17535	5.85867	1	0.174122	41.8207
GOTERM_BP_ALL	GO:1903900~regulation of viral life cycle	4	4.65116	0.0301085	100360977, 24468, 64303, 25518	82	146	17535	5.85867	1	0.174122	41.8207
GOTERM_BP_ALL	GO:0010524~positive regulation of calcium ion transport into cytosol	3	3.48837	0.0304281	24244, 50663, 24242	82	59	17535	10.8733	1	0.175441	42.1594
GOTERM_BP_ALL	GO:0031323~regulation of cellular metabolic process	34	39.5349	0.0304613	63837, 100360977, 81504, 24468, 294320, 64303, 103693564, 25518, 83529, 79215, 29545, 81812, 444986, 117516, 84389, 24383, 117287, 66025, 24244, 114499, 24642, 64160, 25668, 83782, 299809, 24787, 116725, 29748, 50592, 64202, 63868, 29627, 50663, 24242	82	5330	17535	1.36409	1	0.175235	42.1944
GOTERM_BP_ALL	GO:0052652~cyclic purine nucleotide metabolic process	4	4.65116	0.0306361	24244, 83782, 50663, 24242	82	147	17535	5.81882	1	0.175778	42.3788
GOTERM_BP_ALL	GO:0032535~regulation of cellular component size	6	6.97674	0.0306431	81504, 29271, 64303, 83613, 66025, 79215	82	378	17535	3.39431	1	0.175435	42.3862
GOTERM_BP_ALL	GO:0006081~cellular aldehyde metabolic process	3	3.48837	0.0313847	24849, 294320, 117287	82	60	17535	10.6921	1	0.178951	43.1621
GOTERM_BP_ALL	GO:0015031~protein transport	14	16.2791	0.0314874	25502, 25668, 24468, 25518, 29748, 116561, 64202, 81812, 25012, 29271, 83800, 63868, 24957, 117287	82	1602	17535	1.86878	1	0.179103	43.2688
GOTERM_BP_ALL	GO:0030799~regulation of cyclic nucleotide metabolic process	4	4.65116	0.0317058	24244, 83782, 50663, 24242	82	149	17535	5.74071	1	0.179858	43.495
GOTERM_BP_ALL	GO:0019896~axonal transport of mitochondrion	2	2.32558	0.031896	29545, 83613	82	7	17535	61.0976	1	0.180463	43.6915
GOTERM_BP_ALL	GO:1903522~regulation of blood circulation	5	5.81395	0.0319475	24244, 25668, 81812, 50663, 24242	82	259	17535	4.12821	1	0.180346	43.7445
GOTERM_BP_ALL	GO:0044238~primary metabolic process	54	62.7907	0.0320264	100360977, 94167, 191575, 24468, 294320, 103693564, 25518, 24849, 29545, 444986, 117516, 84389, 66025, 24244, 24551, 114499, 24642, 79011, 25502, 64160, 361789, 64829, 299809, 24787, 116725, 24311, 81718, 29748, 297393, 24409, 50663, 364137, 24242, 63837, 81504, 108351137, 64303, 79215, 252934, 29270, 81812, 29271, 100911625, 24383, 117287, 29468, 83782, 500392, 25668, 24334, 64202, 65262, 63868,…	82	9586	17535	1.20461	1	0.18037	43.8256
GOTERM_BP_ALL	GO:0060429~epithelium development	11	12.7907	0.0322526	29748, 54231, 81818, 81504, 83782, 29271, 81812, 64160, 64303, 117516, 83529	82	1115	17535	2.10965	1	0.181155	44.0578
GOTERM_BP_ALL	GO:0045776~negative regulation of blood pressure	3	3.48837	0.032353	25632, 24787, 360504	82	61	17535	10.5168	1	0.181288	44.1605
GOTERM_BP_ALL	GO:0009409~response to cold	3	3.48837	0.032353	81812, 24787, 63868	82	61	17535	10.5168	1	0.181288	44.1605
GOTERM_BP_ALL	GO:0043085~positive regulation of catalytic activity	12	13.9535	0.0325918	24244, 24468, 64303, 299809, 63868, 50663, 116725, 117516, 84389, 117287, 66025, 24242	82	1278	17535	2.0079	1	0.182131	44.4041
GOTERM_BP_ALL	GO:0009206~purine ribonucleoside triphosphate biosynthetic process	3	3.48837	0.033333	191575, 83782, 65262	82	62	17535	10.3472	1	0.185536	45.1541
GOTERM_BP_ALL	GO:0090280~positive regulation of calcium ion import	3	3.48837	0.033333	24244, 50663, 24242	82	62	17535	10.3472	1	0.185536	45.1541
GOTERM_BP_ALL	GO:0009190~cyclic nucleotide biosynthetic process	4	4.65116	0.0333468	24244, 83782, 50663, 24242	82	152	17535	5.62741	1	0.185217	45.1679
GOTERM_BP_ALL	GO:0051262~protein tetramerization	4	4.65116	0.0339035	24787, 140694, 29627, 24409	82	153	17535	5.59063	1	0.187654	45.7247
GOTERM_BP_ALL	GO:0022411~cellular component disassembly	6	6.97674	0.0340525	24551, 83782, 29271, 24468, 29332, 79215	82	389	17535	3.29833	1	0.188017	45.8728
GOTERM_BP_ALL	GO:0032465~regulation of cytokinesis	3	3.48837	0.0343246	24244, 50663, 24242	82	63	17535	10.1829	1	0.188998	46.1424
GOTERM_BP_ALL	GO:0009145~purine nucleoside triphosphate biosynthetic process	3	3.48837	0.0343246	191575, 83782, 65262	82	63	17535	10.1829	1	0.188998	46.1424
GOTERM_BP_ALL	GO:0061515~myeloid cell development	3	3.48837	0.0343246	25632, 117516, 360504	82	63	17535	10.1829	1	0.188998	46.1424
GOTERM_BP_ALL	GO:0051129~negative regulation of cellular component organization	8	9.30233	0.0343549	81818, 24387, 81812, 24468, 64303, 29704, 287721, 29332	82	667	17535	2.56482	1	0.188758	46.1722
GOTERM_BP_ALL	GO:0006875~cellular metal ion homeostasis	7	8.13953	0.0344469	24244, 25668, 50663, 364137, 66025, 24242, 25269	82	525	17535	2.85122	1	0.18883	46.263
GOTERM_BP_ALL	GO:0071310~cellular response to organic substance	17	19.7674	0.0345141	54231, 81504, 191575, 29468, 83782, 64303, 24787, 24311, 81818, 50592, 64202, 81812, 24409, 444986, 117516, 117287, 24383	82	2143	17535	1.69636	1	0.188777	46.3293
GOTERM_BP_ALL	GO:1901575~organic substance catabolic process	14	16.2791	0.0346478	94167, 108351137, 24642, 25502, 24334, 116725, 81718, 24849, 29545, 297393, 24409, 100911625, 117287, 24383	82	1624	17535	1.84346	1	0.189056	46.4608
GOTERM_BP_ALL	GO:0055117~regulation of cardiac muscle contraction	3	3.48837	0.0353277	24244, 50663, 24242	82	64	17535	10.0238	1	0.19205	47.1249
GOTERM_BP_ALL	GO:0032984~macromolecular complex disassembly	4	4.65116	0.0356027	29271, 24468, 29332, 79215	82	156	17535	5.48311	1	0.19302	47.3913
GOTERM_BP_ALL	GO:0009653~anatomical structure morphogenesis	20	23.2558	0.035797	54231, 81504, 64829, 64303, 29704, 287721, 83613, 79215, 29748, 29545, 81818, 29270, 64202, 29271, 81812, 25012, 29423, 117516, 29332, 66025	82	2693	17535	1.58813	1	0.193586	47.5789
GOTERM_BP_ALL	GO:0030097~hemopoiesis	9	10.4651	0.0359778	54231, 191575, 83782, 81812, 294320, 25632, 24787, 117516, 360504	82	823	17535	2.33849	1	0.194083	47.7527
GOTERM_BP_ALL	GO:0051301~cell division	6	6.97674	0.0363409	24244, 83800, 29271, 50663, 29332, 24242	82	396	17535	3.24002	1	0.195472	48.1003
GOTERM_BP_ALL	GO:1903332~regulation of protein folding	2	2.32558	0.0363698	29468, 24468	82	8	17535	53.4604	1	0.195219	48.1279
GOTERM_BP_ALL	GO:0009438~methylglyoxal metabolic process	2	2.32558	0.0363698	294320, 117287	82	8	17535	53.4604	1	0.195219	48.1279
GOTERM_BP_ALL	GO:0035249~synaptic transmission, glutamatergic	3	3.48837	0.0373676	50592, 64829, 24957	82	66	17535	9.72007	1	0.199689	49.0713
GOTERM_BP_ALL	GO:0019220~regulation of phosphate metabolic process	14	16.2791	0.0375585	24244, 100360977, 24642, 81504, 83782, 25518, 29545, 444986, 50663, 117516, 84389, 24242, 66025, 117287	82	1643	17535	1.82214	1	0.200215	49.25
GOTERM_BP_ALL	GO:0051174~regulation of phosphorus metabolic process	14	16.2791	0.0377165	24244, 100360977, 24642, 81504, 83782, 25518, 29545, 444986, 50663, 117516, 84389, 24242, 66025, 117287	82	1644	17535	1.82103	1	0.200579	49.3974
GOTERM_BP_ALL	GO:0016032~viral process	7	8.13953	0.0378138	100360977, 24551, 29271, 24468, 64303, 25518, 29332	82	537	17535	2.78751	1	0.200648	49.4879
GOTERM_BP_ALL	GO:0043200~response to amino acid	4	4.65116	0.0379357	81718, 50592, 29271, 24409	82	160	17535	5.34604	1	0.200835	49.6012
GOTERM_BP_ALL	GO:0060548~negative regulation of cell death	10	11.6279	0.0381534	25668, 83782, 24468, 294320, 113893, 24787, 63868, 364052, 117287, 83613	82	988	17535	2.16439	1	0.201482	49.8029
GOTERM_BP_ALL	GO:0033043~regulation of organelle organization	11	12.7907	0.0382421	81504, 64202, 361789, 29271, 64303, 299809, 116725, 83529, 287721, 29332, 79215	82	1148	17535	2.049	1	0.201508	49.8848
GOTERM_BP_ALL	GO:1903902~positive regulation of viral life cycle	3	3.48837	0.0384042	24468, 64303, 25518	82	67	17535	9.57499	1	0.201884	50.0343
GOTERM_BP_ALL	GO:0044764~multi-organism cellular process	7	8.13953	0.0389816	100360977, 24551, 29271, 24468, 64303, 25518, 29332	82	541	17535	2.7669	1	0.204237	50.5631
GOTERM_BP_ALL	GO:0071705~nitrogen compound transport	8	9.30233	0.0390658	54231, 25502, 25668, 25012, 24957, 117516, 24311, 117287	82	686	17535	2.49378	1	0.204236	50.6399
GOTERM_BP_ALL	GO:0045666~positive regulation of neuron differentiation	6	6.97674	0.0390704	191575, 64829, 83782, 29704, 83613, 66025	82	404	17535	3.17586	1	0.203857	50.644
GOTERM_BP_ALL	GO:0031099~regeneration	5	5.81395	0.0393701	81818, 24387, 29423, 83613, 79215	82	277	17535	3.85995	1	0.204875	50.916
GOTERM_BP_ALL	GO:0009201~ribonucleoside triphosphate biosynthetic process	3	3.48837	0.0394518	191575, 83782, 65262	82	68	17535	9.43418	1	0.20486	50.9899
GOTERM_BP_ALL	GO:0032880~regulation of protein localization	10	11.6279	0.0396295	29748, 25502, 25668, 25012, 81812, 299809, 63868, 24957, 25518, 117287	82	995	17535	2.14916	1	0.205297	51.1504
GOTERM_BP_ALL	GO:0048858~cell projection morphogenesis	9	10.4651	0.0400744	29545, 64829, 25012, 29271, 29704, 29423, 29332, 83613, 66025	82	841	17535	2.28843	1	0.206985	51.5498
GOTERM_BP_ALL	GO:0007611~learning or memory	5	5.81395	0.0402509	50592, 25012, 81812, 24409, 83529	82	279	17535	3.83228	1	0.207409	51.7073
GOTERM_BP_ALL	GO:0009888~tissue development	15	17.4419	0.0403455	54231, 81504, 83782, 64160, 24468, 64303, 83529, 79215, 29748, 81818, 64202, 81812, 29271, 29423, 117516	82	1833	17535	1.74993	1	0.207449	51.7916
GOTERM_BP_ALL	GO:0006913~nucleocytoplasmic transport	6	6.97674	0.0404812	29748, 64202, 29271, 81812, 24468, 117287	82	408	17535	3.14473	1	0.207681	51.9122
GOTERM_BP_ALL	GO:1904427~positive regulation of calcium ion transmembrane transport	3	3.48837	0.0405101	24244, 50663, 24242	82	69	17535	9.29745	1	0.207416	51.9379
GOTERM_BP_ALL	GO:0031279~regulation of cyclase activity	3	3.48837	0.0405101	24244, 50663, 24242	82	69	17535	9.29745	1	0.207416	51.9379
GOTERM_BP_ALL	GO:0042220~response to cocaine	3	3.48837	0.0405101	50592, 63868, 24409	82	69	17535	9.29745	1	0.207416	51.9379
GOTERM_BP_ALL	GO:0030832~regulation of actin filament length	4	4.65116	0.0409597	81504, 29271, 64303, 79215	82	165	17535	5.18404	1	0.2091	52.3353
GOTERM_BP_ALL	GO:0008064~regulation of actin polymerization or depolymerization	4	4.65116	0.0409597	81504, 29271, 64303, 79215	82	165	17535	5.18404	1	0.2091	52.3353
GOTERM_BP_ALL	GO:0048583~regulation of response to stimulus	23	26.7442	0.0411376	24244, 24551, 81504, 29468, 64829, 25668, 24468, 24787, 364052, 116725, 79215, 29545, 64202, 81812, 63868, 140694, 24409, 444986, 50663, 117516, 24242, 66025, 117287	82	3295	17535	1.49267	1	0.209521	52.4917
GOTERM_BP_ALL	GO:1903201~regulation of oxidative stress-induced cell death	3	3.48837	0.0415792	24468, 24787, 117287	82	70	17535	9.16463	1	0.211154	52.878
GOTERM_BP_ALL	GO:0097305~response to alcohol	5	5.81395	0.0420461	81718, 29468, 24468, 24787, 24409	82	283	17535	3.77812	1	0.212892	53.283
GOTERM_BP_ALL	GO:0051169~nuclear transport	6	6.97674	0.042288	29748, 64202, 29271, 81812, 24468, 117287	82	413	17535	3.10666	1	0.213594	53.4916
GOTERM_BP_ALL	GO:0045069~regulation of viral genome replication	3	3.48837	0.0426589	100360977, 24468, 25518	82	71	17535	9.03555	1	0.214879	53.8097
GOTERM_BP_ALL	GO:0008016~regulation of heart contraction	4	4.65116	0.0428311	24244, 81812, 50663, 24242	82	168	17535	5.09146	1	0.215256	53.9566
GOTERM_BP_ALL	GO:0034613~cellular protein localization	13	15.1163	0.0430297	114499, 25502, 24468, 299850, 299809, 29704, 29748, 116561, 64202, 81812, 29271, 83800, 117287	82	1505	17535	1.84714	1	0.215751	54.1256
GOTERM_BP_ALL	GO:0030307~positive regulation of cell growth	4	4.65116	0.0434643	25668, 64829, 66025, 79215	82	169	17535	5.06134	1	0.217309	54.4933
GOTERM_BP_ALL	GO:1901019~regulation of calcium ion transmembrane transporter activity	3	3.48837	0.0437491	24244, 50663, 24242	82	72	17535	8.91006	1	0.218185	54.7328
GOTERM_BP_ALL	GO:0009743~response to carbohydrate	5	5.81395	0.0443535	191575, 83782, 24787, 24957, 24409	82	288	17535	3.71253	1	0.220489	55.237
GOTERM_BP_ALL	GO:0015833~peptide transport	5	5.81395	0.0448234	54231, 25668, 25012, 24957, 117516	82	289	17535	3.69968	1	0.222178	55.6254
GOTERM_BP_ALL	GO:0031915~positive regulation of synaptic plasticity	2	2.32558	0.0452562	64829, 25012	82	10	17535	42.7683	1	0.223692	55.9803
GOTERM_BP_ALL	GO:0070727~cellular macromolecule localization	13	15.1163	0.0452736	114499, 25502, 24468, 299850, 299809, 29704, 29748, 116561, 64202, 81812, 29271, 83800, 117287	82	1517	17535	1.83252	1	0.223356	55.9945
GOTERM_BP_ALL	GO:0032990~cell part morphogenesis	9	10.4651	0.0457522	29545, 64829, 25012, 29271, 29704, 29423, 29332, 83613, 66025	82	864	17535	2.22752	1	0.225063	56.3837
GOTERM_BP_ALL	GO:0000278~mitotic cell cycle	8	9.30233	0.0470484	24244, 83800, 29271, 24468, 299850, 50663, 29332, 24242	82	715	17535	2.39263	1	0.230354	57.4215
GOTERM_BP_ALL	GO:0034103~regulation of tissue remodeling	3	3.48837	0.0470812	54231, 25668, 117516	82	75	17535	8.55366	1	0.230077	57.4475
GOTERM_BP_ALL	GO:0007204~positive regulation of cytosolic calcium ion concentration	5	5.81395	0.047215	24244, 25668, 50663, 66025, 24242	82	294	17535	3.63676	1	0.230243	57.5532
GOTERM_BP_ALL	GO:0048534~hematopoietic or lymphoid organ development	9	10.4651	0.047581	54231, 191575, 83782, 81812, 294320, 25632, 24787, 117516, 360504	82	871	17535	2.20961	1	0.23142	57.8412
GOTERM_BP_ALL	GO:0009611~response to wounding	7	8.13953	0.0481402	81818, 24387, 24787, 24409, 29423, 83613, 79215	82	570	17535	2.62612	1	0.23343	58.2777
GOTERM_BP_ALL	GO:0006942~regulation of striated muscle contraction	3	3.48837	0.048212	24244, 50663, 24242	82	76	17535	8.44111	1	0.233319	58.3334
GOTERM_BP_ALL	GO:0016311~dephosphorylation	6	6.97674	0.0483958	29748, 24244, 100360977, 25518, 50663, 24242	82	429	17535	2.99079	1	0.233692	58.4757
GOTERM_BP_ALL	GO:0060020~Bergmann glial cell differentiation	2	2.32558	0.049669	81818, 24387	82	11	17535	38.8803	1	0.238749	59.4491
GOTERM_BP_ALL	GO:0032060~bleb assembly	2	2.32558	0.049669	94167, 66025	82	11	17535	38.8803	1	0.238749	59.4491
GOTERM_BP_ALL	GO:0006228~UTP biosynthetic process	2	2.32558	0.049669	191575, 83782	82	11	17535	38.8803	1	0.238749	59.4491
GOTERM_BP_ALL	GO:0007409~axonogenesis	6	6.97674	0.0504068	29545, 25012, 29423, 29332, 83613, 66025	82	434	17535	2.95633	1	0.241476	60.0033
GOTERM_BP_ALL	GO:0042246~tissue regeneration	3	3.48837	0.0505034	81818, 29423, 79215	82	78	17535	8.22467	1	0.241457	60.0753
GOTERM_BP_ALL	GO:0043900~regulation of multi-organism process	6	6.97674	0.0508149	100360977, 24551, 29271, 24468, 64303, 25518	82	435	17535	2.94954	1	0.242351	60.3067
GOTERM_BP_ALL	GO:0051493~regulation of cytoskeleton organization	6	6.97674	0.0512249	81504, 361789, 29271, 64303, 29332, 79215	82	436	17535	2.94277	1	0.243659	60.6094
GOTERM_BP_ALL	GO:0007568~aging	6	6.97674	0.0516369	81818, 81504, 64202, 24468, 24787, 24311	82	437	17535	2.93604	1	0.244967	60.9113
GOTERM_BP_ALL	GO:0006914~autophagy	6	6.97674	0.0520508	24551, 24387, 83782, 24468, 83529, 117287	82	438	17535	2.92934	1	0.246278	61.2125
GOTERM_BP_ALL	GO:0031325~positive regulation of cellular metabolic process	20	23.2558	0.052104	24244, 114499, 81504, 83782, 25668, 24468, 64303, 24787, 299809, 116725, 29748, 64202, 81812, 63868, 50663, 117516, 84389, 24242, 66025, 117287	82	2811	17535	1.52146	1	0.246068	61.251
GOTERM_BP_ALL	GO:0032271~regulation of protein polymerization	4	4.65116	0.0521207	81504, 64303, 29332, 79215	82	182	17535	4.69981	1	0.245705	61.2631
GOTERM_BP_ALL	GO:0032024~positive regulation of insulin secretion	3	3.48837	0.0528333	25668, 25012, 24957	82	80	17535	8.01905	1	0.248253	61.7759
GOTERM_BP_ALL	GO:1900407~regulation of cellular response to oxidative stress	3	3.48837	0.0528333	24468, 24787, 117287	82	80	17535	8.01905	1	0.248253	61.7759
GOTERM_BP_ALL	GO:0032414~positive regulation of ion transmembrane transporter activity	3	3.48837	0.0528333	24244, 50663, 24242	82	80	17535	8.01905	1	0.248253	61.7759
GOTERM_BP_ALL	GO:0009142~nucleoside triphosphate biosynthetic process	3	3.48837	0.0528333	191575, 83782, 65262	82	80	17535	8.01905	1	0.248253	61.7759
GOTERM_BP_ALL	GO:0050794~regulation of cellular process	59	68.6047	0.0528897	100360977, 94167, 191575, 24468, 294320, 364052, 103693564, 25518, 83529, 29545, 444986, 117516, 84389, 66025, 24244, 24551, 114499, 24642, 25502, 64160, 64829, 361789, 113893, 299809, 24787, 29704, 116725, 287721, 83613, 360504, 29748, 24409, 50663, 24242, 63837, 54231, 81504, 24387, 25632, 64303, 79215, 81818, 25012, 81812, 29271, 29423, 24383, 117287, 29332, 29468, 83782, 25668, 50592, 64202, …	82	10942	17535	1.15305	1	0.248054	61.8162
GOTERM_BP_ALL	GO:0034654~nucleobase-containing compound biosynthetic process	24	27.907	0.0531764	24244, 63837, 114499, 191575, 83782, 25668, 64160, 24468, 294320, 64303, 24787, 299809, 103693564, 116725, 79215, 29748, 64202, 81812, 65262, 50663, 117516, 84389, 24242, 117287	82	3576	17535	1.43518	1	0.248814	62.0205
GOTERM_BP_ALL	GO:0042886~amide transport	5	5.81395	0.0532406	54231, 25668, 25012, 24957, 117516	82	306	17535	3.49414	1	0.248648	62.0661
GOTERM_BP_ALL	GO:0044419~interspecies interaction between organisms	7	8.13953	0.0533625	100360977, 24551, 29271, 24468, 64303, 25518, 29332	82	585	17535	2.55879	1	0.248721	62.1525
GOTERM_BP_ALL	GO:0044403~symbiosis, encompassing mutualism through parasitism	7	8.13953	0.0533625	100360977, 24551, 29271, 24468, 64303, 25518, 29332	82	585	17535	2.55879	1	0.248721	62.1525
GOTERM_BP_ALL	GO:0022402~cell cycle process	10	11.6279	0.0533881	24244, 64202, 83800, 29271, 24468, 299850, 364052, 50663, 29332, 24242	82	1053	17535	2.03078	1	0.248396	62.1706
GOTERM_BP_ALL	GO:0030316~osteoclast differentiation	3	3.48837	0.0540125	54231, 294320, 117516	82	81	17535	7.92005	1	0.25054	62.6103
GOTERM_BP_ALL	GO:0050848~regulation of calcium-mediated signaling	3	3.48837	0.0540125	24244, 50663, 24242	82	81	17535	7.92005	1	0.25054	62.6103
GOTERM_BP_ALL	GO:0016082~synaptic vesicle priming	2	2.32558	0.0540617	64829, 25012	82	12	17535	35.6402	1	0.25031	62.6447
GOTERM_BP_ALL	GO:0006183~GTP biosynthetic process	2	2.32558	0.0540617	191575, 83782	82	12	17535	35.6402	1	0.25031	62.6447
GOTERM_BP_ALL	GO:0046051~UTP metabolic process	2	2.32558	0.0540617	191575, 83782	82	12	17535	35.6402	1	0.25031	62.6447
GOTERM_BP_ALL	GO:0008154~actin polymerization or depolymerization	4	4.65116	0.0542286	81504, 29271, 64303, 79215	82	185	17535	4.6236	1	0.250564	62.7613
GOTERM_BP_ALL	GO:0051279~regulation of release of sequestered calcium ion into cytosol	3	3.48837	0.0552011	24244, 50663, 24242	82	82	17535	7.82347	1	0.254107	63.434
GOTERM_BP_ALL	GO:0050890~cognition	5	5.81395	0.0553386	50592, 25012, 81812, 24409, 83529	82	310	17535	3.44906	1	0.254232	63.5281
GOTERM_BP_ALL	GO:0006886~intracellular protein transport	9	10.4651	0.0559633	29748, 116561, 25502, 64202, 83800, 29271, 81812, 24468, 117287	82	901	17535	2.13604	1	0.256333	63.9531
GOTERM_BP_ALL	GO:0023061~signal release	6	6.97674	0.0562979	116561, 25668, 64829, 25012, 24957, 117516	82	448	17535	2.86395	1	0.25725	64.1788
GOTERM_BP_ALL	GO:0098869~cellular oxidant detoxification	3	3.48837	0.0563989	94167, 24787, 117287	82	83	17535	7.72921	1	0.257222	64.2466
GOTERM_BP_ALL	GO:0044723~single-organism carbohydrate metabolic process	7	8.13953	0.0566566	24849, 108351137, 24642, 24334, 364137, 100911625, 24383	82	594	17535	2.52002	1	0.257824	64.4193
GOTERM_BP_ALL	GO:0009966~regulation of signal transduction	18	20.9302	0.0569032	24244, 81504, 29468, 64829, 24787, 364052, 116725, 29545, 64202, 81812, 140694, 444986, 24409, 50663, 117516, 24242, 66025, 117287	82	2469	17535	1.55899	1	0.258379	64.5837
GOTERM_BP_ALL	GO:0034643~establishment of mitochondrion localization, microtubule-mediated	2	2.32558	0.0584343	29545, 83613	82	13	17535	32.8987	1	0.264058	65.5887
GOTERM_BP_ALL	GO:0051085~chaperone mediated protein folding requiring cofactor	2	2.32558	0.0584343	24468, 63868	82	13	17535	32.8987	1	0.264058	65.5887
GOTERM_BP_ALL	GO:0047497~mitochondrion transport along microtubule	2	2.32558	0.0584343	29545, 83613	82	13	17535	32.8987	1	0.264058	65.5887
GOTERM_BP_ALL	GO:0046849~bone remodeling	3	3.48837	0.0588217	54231, 25668, 117516	82	85	17535	7.54735	1	0.265155	65.8387
GOTERM_BP_ALL	GO:1903426~regulation of reactive oxygen species biosynthetic process	3	3.48837	0.0588217	24787, 63868, 117287	82	85	17535	7.54735	1	0.265155	65.8387
GOTERM_BP_ALL	GO:0032501~multicellular organismal process	45	52.3256	0.0592229	54231, 81504, 24387, 191575, 24468, 294320, 25632, 64303, 25518, 83529, 79215, 24849, 29545, 81818, 29270, 25012, 29271, 81812, 29423, 117516, 24383, 66025, 117287, 29332, 24244, 361789, 64160, 83782, 25668, 64829, 24787, 29704, 24311, 83613, 360504, 81718, 29748, 50592, 64202, 140694, 63868, 24409, 24264, 50663, 24242	82	7904	17535	1.21747	1	0.266302	66.0958
GOTERM_BP_ALL	GO:0009266~response to temperature stimulus	4	4.65116	0.0593044	81812, 24468, 24787, 63868	82	192	17535	4.45503	1	0.26618	66.1477
GOTERM_BP_ALL	GO:0009187~cyclic nucleotide metabolic process	4	4.65116	0.0593044	24244, 83782, 50663, 24242	82	192	17535	4.45503	1	0.26618	66.1477
GOTERM_BP_ALL	GO:0036473~cell death in response to oxidative stress	3	3.48837	0.0600465	24468, 24787, 117287	82	86	17535	7.45959	1	0.26866	66.6178
GOTERM_BP_ALL	GO:1902882~regulation of response to oxidative stress	3	3.48837	0.0600465	24468, 24787, 117287	82	86	17535	7.45959	1	0.26866	66.6178
GOTERM_BP_ALL	GO:1990748~cellular detoxification	3	3.48837	0.0600465	94167, 24787, 117287	82	86	17535	7.45959	1	0.26866	66.6178
GOTERM_BP_ALL	GO:0051098~regulation of binding	5	5.81395	0.0602213	24244, 191575, 50663, 117287, 24242	82	319	17535	3.35175	1	0.268902	66.7276
GOTERM_BP_ALL	GO:0044249~cellular biosynthetic process	33	38.3721	0.0603162	63837, 191575, 24468, 294320, 64303, 103693564, 79215, 24849, 29270, 81812, 117516, 84389, 24383, 117287, 24244, 114499, 25502, 500392, 64160, 25668, 83782, 299809, 24787, 116725, 24311, 81718, 29748, 64202, 65262, 24957, 50663, 364137, 24242	82	5409	17535	1.30463	1	0.26883	66.7871
GOTERM_BP_ALL	GO:0009605~response to external stimulus	17	19.7674	0.0607425	24551, 29468, 24468, 24787, 79215, 81818, 64202, 81812, 29271, 63868, 24409, 29423, 444986, 24957, 117516, 29332, 117287	82	2306	17535	1.57645	1	0.270052	67.053
GOTERM_BP_ALL	GO:0000086~G2/M transition of mitotic cell cycle	3	3.48837	0.0612801	24244, 50663, 24242	82	87	17535	7.37384	1	0.271702	67.3856
GOTERM_BP_ALL	GO:0032845~negative regulation of homeostatic process	4	4.65116	0.0623023	24244, 25668, 50663, 24242	82	196	17535	4.36411	1	0.275219	68.0091
GOTERM_BP_ALL	GO:0031644~regulation of neurological system process	3	3.48837	0.0625224	25632, 24409, 360504	82	88	17535	7.29005	1	0.27562	68.1419
GOTERM_BP_ALL	GO:0044271~cellular nitrogen compound biosynthetic process	28	32.5581	0.0625372	63837, 191575, 24468, 294320, 64303, 103693564, 79215, 29270, 81812, 117516, 84389, 117287, 24383, 24244, 114499, 25502, 25668, 83782, 64160, 299809, 24787, 116725, 24311, 29748, 64202, 65262, 50663, 24242	82	4421	17535	1.35435	1	0.275229	68.1508
GOTERM_BP_ALL	GO:1901701~cellular response to oxygen-containing compound	10	11.6279	0.0630603	54231, 81504, 50592, 29468, 191575, 83782, 24468, 24787, 24409, 117287	82	1088	17535	1.96545	1	0.276793	68.4642
GOTERM_BP_ALL	GO:0071396~cellular response to lipid	7	8.13953	0.0644115	29468, 191575, 64202, 83782, 81812, 24409, 117287	82	614	17535	2.43793	1	0.281512	69.2604
GOTERM_BP_ALL	GO:0098754~detoxification	3	3.48837	0.0650327	94167, 24787, 117287	82	90	17535	7.12805	1	0.283421	69.6199
GOTERM_BP_ALL	GO:0022898~regulation of transmembrane transporter activity	4	4.65116	0.06537	24244, 50663, 117287, 24242	82	200	17535	4.27683	1	0.284245	69.8135
GOTERM_BP_ALL	GO:0045637~regulation of myeloid cell differentiation	4	4.65116	0.0661477	54231, 191575, 83782, 117516	82	201	17535	4.25555	1	0.286727	70.2555
GOTERM_BP_ALL	GO:0002027~regulation of heart rate	3	3.48837	0.0663004	24244, 50663, 24242	82	91	17535	7.04972	1	0.286845	70.3416
GOTERM_BP_ALL	GO:1901214~regulation of neuron death	5	5.81395	0.0670783	113893, 24787, 63868, 117287, 83613	82	331	17535	3.23023	1	0.289307	70.7763
GOTERM_BP_ALL	GO:0006241~CTP biosynthetic process	2	2.32558	0.0671196	191575, 83782	82	15	17535	28.5122	1	0.289003	70.7992
GOTERM_BP_ALL	GO:0051654~establishment of mitochondrion localization	2	2.32558	0.0671196	29545, 83613	82	15	17535	28.5122	1	0.289003	70.7992
GOTERM_BP_ALL	GO:0044794~positive regulation by host of viral process	2	2.32558	0.0671196	29271, 24468	82	15	17535	28.5122	1	0.289003	70.7992
GOTERM_BP_ALL	GO:0046036~CTP metabolic process	2	2.32558	0.0671196	191575, 83782	82	15	17535	28.5122	1	0.289003	70.7992
GOTERM_BP_ALL	GO:0042416~dopamine biosynthetic process	2	2.32558	0.0671196	24311, 117287	82	15	17535	28.5122	1	0.289003	70.7992
GOTERM_BP_ALL	GO:0061564~axon development	6	6.97674	0.0677726	29545, 25012, 29423, 29332, 83613, 66025	82	473	17535	2.71258	1	0.290982	71.1592
GOTERM_BP_ALL	GO:0007015~actin filament organization	5	5.81395	0.0688539	81504, 29271, 64303, 29704, 79215	82	334	17535	3.20122	1	0.294539	71.7462
GOTERM_BP_ALL	GO:0030705~cytoskeleton-dependent intracellular transport	3	3.48837	0.0688607	29545, 24468, 83613	82	93	17535	6.89811	1	0.294101	71.7499
GOTERM_BP_ALL	GO:0032268~regulation of cellular protein metabolic process	17	19.7674	0.0697379	24244, 100360977, 81504, 24468, 25518, 116725, 29545, 64202, 63868, 444986, 50663, 117516, 84389, 24242, 66025, 117287, 24383	82	2350	17535	1.54694	1	0.296876	72.2177
GOTERM_BP_ALL	GO:0042451~purine nucleoside biosynthetic process	3	3.48837	0.070153	191575, 83782, 65262	82	94	17535	6.82473	1	0.297938	72.4365
GOTERM_BP_ALL	GO:0021782~glial cell development	3	3.48837	0.070153	29748, 81818, 24387	82	94	17535	6.82473	1	0.297938	72.4365
GOTERM_BP_ALL	GO:0046129~purine ribonucleoside biosynthetic process	3	3.48837	0.070153	191575, 83782, 65262	82	94	17535	6.82473	1	0.297938	72.4365
GOTERM_BP_ALL	GO:0015672~monovalent inorganic cation transport	6	6.97674	0.0702139	252934, 25012, 291103, 65262, 297566, 117287	82	478	17535	2.6842	1	0.297697	72.4685
GOTERM_BP_ALL	GO:0009209~pyrimidine ribonucleoside triphosphate biosynthetic process	2	2.32558	0.0714326	191575, 83782	82	16	17535	26.7302	1	0.301685	73.1009
GOTERM_BP_ALL	GO:0021543~pallium development	4	4.65116	0.0717106	191575, 361789, 24409, 83613	82	208	17535	4.11234	1	0.302229	73.2432
GOTERM_BP_ALL	GO:0031399~regulation of protein modification process	13	15.1163	0.0720909	24244, 100360977, 81504, 25518, 116725, 29545, 444986, 50663, 117516, 84389, 24242, 66025, 117287	82	1636	17535	1.69923	1	0.303142	73.4368
GOTERM_BP_ALL	GO:0071363~cellular response to growth factor stimulus	7	8.13953	0.0732014	81818, 81504, 50592, 29468, 64303, 24409, 24311	82	635	17535	2.35731	1	0.306687	73.9944
GOTERM_BP_ALL	GO:2001257~regulation of cation channel activity	3	3.48837	0.0740774	24244, 50663, 24242	82	97	17535	6.61365	1	0.309364	74.4265
GOTERM_BP_ALL	GO:2000379~positive regulation of reactive oxygen species metabolic process	3	3.48837	0.0740774	81504, 24787, 117287	82	97	17535	6.61365	1	0.309364	74.4265
GOTERM_BP_ALL	GO:0051054~positive regulation of DNA metabolic process	4	4.65116	0.0749814	64202, 64303, 299809, 116725	82	212	17535	4.03474	1	0.312125	74.8653
GOTERM_BP_ALL	GO:0009208~pyrimidine ribonucleoside triphosphate metabolic process	2	2.32558	0.0757259	191575, 83782	82	17	17535	25.1578	1	0.3143	75.2213
GOTERM_BP_ALL	GO:0019430~removal of superoxide radicals	2	2.32558	0.0757259	24787, 117287	82	17	17535	25.1578	1	0.3143	75.2213
GOTERM_BP_ALL	GO:1901070~guanosine-containing compound biosynthetic process	2	2.32558	0.0757259	191575, 83782	82	17	17535	25.1578	1	0.3143	75.2213
GOTERM_BP_ALL	GO:0060252~positive regulation of glial cell proliferation	2	2.32558	0.0757259	81818, 24387	82	17	17535	25.1578	1	0.3143	75.2213
GOTERM_BP_ALL	GO:0090257~regulation of muscle system process	4	4.65116	0.0758094	24244, 50663, 24242, 79215	82	213	17535	4.0158	1	0.31412	75.2609
GOTERM_BP_ALL	GO:0032409~regulation of transporter activity	4	4.65116	0.0758094	24244, 50663, 117287, 24242	82	213	17535	4.0158	1	0.31412	75.2609
GOTERM_BP_ALL	GO:2000021~regulation of ion homeostasis	4	4.65116	0.0758094	24244, 54231, 50663, 24242	82	213	17535	4.0158	1	0.31412	75.2609
GOTERM_BP_ALL	GO:0051247~positive regulation of protein metabolic process	12	13.9535	0.0765064	24244, 25502, 24468, 63868, 50663, 116725, 117516, 84389, 117287, 66025, 24242, 79215	82	1476	17535	1.73855	1	0.316112	75.5894
GOTERM_BP_ALL	GO:0071229~cellular response to acid chemical	4	4.65116	0.0766415	50592, 191575, 83782, 24409	82	214	17535	3.99704	1	0.316112	75.6526
GOTERM_BP_ALL	GO:0046907~intracellular transport	11	12.7907	0.076773	29748, 116561, 29545, 25502, 64202, 83800, 29271, 81812, 24468, 117287, 83613	82	1303	17535	1.80526	1	0.316099	75.714
GOTERM_BP_ALL	GO:0002376~immune system process	16	18.6047	0.0770565	54231, 24551, 191575, 83782, 25668, 24468, 294320, 25632, 24787, 116725, 360504, 64202, 81812, 63868, 117516, 24383	82	2198	17535	1.55663	1	0.316621	75.8458
GOTERM_BP_ALL	GO:0050789~regulation of biological process	60	69.7674	0.0771655	100360977, 94167, 191575, 24468, 294320, 364052, 103693564, 25518, 83529, 29545, 444986, 117516, 84389, 66025, 24244, 24551, 114499, 24642, 25502, 64160, 64829, 361789, 113893, 299809, 24787, 29704, 116725, 287721, 83613, 360504, 29748, 24409, 50663, 24242, 63837, 54231, 81504, 24387, 25632, 64303, 79215, 81818, 29270, 25012, 81812, 29271, 29423, 24383, 117287, 29332, 29468, 83782, 25668, 50592, …	82	11354	17535	1.13004	1	0.316529	75.8963
GOTERM_BP_ALL	GO:0006520~cellular amino acid metabolic process	4	4.65116	0.0774777	81718, 29270, 24957, 24311	82	215	17535	3.97845	1	0.317149	76.0403
GOTERM_BP_ALL	GO:0007049~cell cycle	11	12.7907	0.0780087	24244, 64202, 83800, 29271, 24468, 299850, 364052, 50663, 84389, 29332, 24242	82	1307	17535	1.79974	1	0.31853	76.2835
GOTERM_BP_ALL	GO:0010522~regulation of calcium ion transport into cytosol	3	3.48837	0.0780709	24244, 50663, 24242	82	100	17535	6.41524	1	0.318273	76.3118
GOTERM_BP_ALL	GO:0051090~regulation of sequence-specific DNA binding transcription factor activity	5	5.81395	0.0780945	81812, 116725, 117516, 117287, 79215	82	349	17535	3.06363	1	0.317882	76.3225
GOTERM_BP_ALL	GO:0090276~regulation of peptide hormone secretion	4	4.65116	0.0783179	25668, 25012, 24957, 117516	82	216	17535	3.96003	1	0.318186	76.424
GOTERM_BP_ALL	GO:0019219~regulation of nucleobase-containing compound metabolic process	23	26.7442	0.0794349	24244, 63837, 114499, 24642, 83782, 25668, 64160, 24468, 294320, 64303, 24787, 299809, 103693564, 116725, 79215, 29748, 64202, 81812, 50663, 117516, 84389, 24242, 117287	82	3537	17535	1.39054	1	0.321582	76.9251
GOTERM_BP_ALL	GO:0010942~positive regulation of cell death	7	8.13953	0.0798853	29468, 25632, 63868, 24409, 364052, 117287, 360504	82	650	17535	2.30291	1	0.32266	77.1243
GOTERM_BP_ALL	GO:0015671~oxygen transport	2	2.32558	0.0799996	25632, 360504	82	18	17535	23.7602	1	0.322579	77.1746
GOTERM_BP_ALL	GO:0042026~protein refolding	2	2.32558	0.0799996	24468, 63868	82	18	17535	23.7602	1	0.322579	77.1746
GOTERM_BP_ALL	GO:1902176~negative regulation of oxidative stress-induced intrinsic apoptotic signaling pathway	2	2.32558	0.0799996	24787, 117287	82	18	17535	23.7602	1	0.322579	77.1746
GOTERM_BP_ALL	GO:0051091~positive regulation of sequence-specific DNA binding transcription factor activity	4	4.65116	0.0800104	116725, 117516, 117287, 79215	82	218	17535	3.9237	1	0.322142	77.1794
GOTERM_BP_ALL	GO:0008344~adult locomotory behavior	3	3.48837	0.0807704	29545, 140694, 117287	82	102	17535	6.28945	1	0.324274	77.5111
GOTERM_BP_ALL	GO:0043434~response to peptide hormone	6	6.97674	0.0820667	81718, 54231, 81504, 50592, 83782, 83613	82	501	17535	2.56098	1	0.328218	78.0664
GOTERM_BP_ALL	GO:0044839~cell cycle G2/M phase transition	3	3.48837	0.082131	24244, 50663, 24242	82	103	17535	6.22839	1	0.32796	78.0936
GOTERM_BP_ALL	GO:0002791~regulation of peptide secretion	4	4.65116	0.0825791	25668, 25012, 24957, 117516	82	221	17535	3.87043	1	0.329002	78.2823
GOTERM_BP_ALL	GO:0044087~regulation of cellular component biogenesis	8	9.30233	0.082677	81504, 25012, 361789, 81812, 64303, 29423, 29332, 79215	82	816	17535	2.09648	1	0.328856	78.3234
GOTERM_BP_ALL	GO:0030001~metal ion transport	8	9.30233	0.0830918	24244, 25012, 24409, 50663, 83529, 364137, 66025, 24242	82	817	17535	2.09392	1	0.32978	78.4964
GOTERM_BP_ALL	GO:0010970~establishment of localization by movement along microtubule	3	3.48837	0.0834988	29545, 24468, 83613	82	104	17535	6.1685	1	0.330674	78.6648
GOTERM_BP_ALL	GO:0051283~negative regulation of sequestering of calcium ion	3	3.48837	0.0834988	24244, 50663, 24242	82	104	17535	6.1685	1	0.330674	78.6648
GOTERM_BP_ALL	GO:0051209~release of sequestered calcium ion into cytosol	3	3.48837	0.0834988	24244, 50663, 24242	82	104	17535	6.1685	1	0.330674	78.6648
GOTERM_BP_ALL	GO:0046852~positive regulation of bone remodeling	2	2.32558	0.0842537	54231, 117516	82	19	17535	22.5096	1	0.332731	78.9741
GOTERM_BP_ALL	GO:0045780~positive regulation of bone resorption	2	2.32558	0.0842537	54231, 117516	82	19	17535	22.5096	1	0.332731	78.9741
GOTERM_BP_ALL	GO:0032515~negative regulation of phosphoprotein phosphatase activity	2	2.32558	0.0842537	100360977, 25518	82	19	17535	22.5096	1	0.332731	78.9741
GOTERM_BP_ALL	GO:0010269~response to selenium ion	2	2.32558	0.0842537	81818, 24787	82	19	17535	22.5096	1	0.332731	78.9741
GOTERM_BP_ALL	GO:0019058~viral life cycle	4	4.65116	0.0843113	100360977, 24468, 64303, 25518	82	223	17535	3.83572	1	0.332446	78.9975
GOTERM_BP_ALL	GO:0097553~calcium ion transmembrane import into cytosol	3	3.48837	0.0848735	24244, 50663, 24242	82	105	17535	6.10976	1	0.333847	79.2248
GOTERM_BP_ALL	GO:1902656~calcium ion import into cytosol	3	3.48837	0.0848735	24244, 50663, 24242	82	105	17535	6.10976	1	0.333847	79.2248
GOTERM_BP_ALL	GO:0070887~cellular response to chemical stimulus	18	20.9302	0.084922	54231, 81504, 191575, 29468, 83782, 24468, 64303, 24787, 24311, 81818, 50592, 64202, 81812, 24409, 444986, 117516, 117287, 24383	82	2604	17535	1.47817	1	0.333532	79.2443
GOTERM_BP_ALL	GO:1900180~regulation of protein localization to nucleus	4	4.65116	0.0851833	29748, 81812, 299809, 117287	82	224	17535	3.8186	1	0.333925	79.349
GOTERM_BP_ALL	GO:0010001~glial cell differentiation	4	4.65116	0.0869389	29748, 81818, 24387, 29423	82	226	17535	3.7848	1	0.339258	80.04
GOTERM_BP_ALL	GO:0009889~regulation of biosynthetic process	24	27.907	0.0871818	24244, 63837, 114499, 83782, 25668, 64160, 24468, 294320, 64303, 24787, 299809, 103693564, 116725, 79215, 29748, 64202, 81812, 63868, 50663, 117516, 84389, 24383, 24242, 117287	82	3771	17535	1.36096	1	0.339578	80.1339
GOTERM_BP_ALL	GO:0071451~cellular response to superoxide	2	2.32558	0.0884885	24787, 117287	82	20	17535	21.3841	1	0.343383	80.6318
GOTERM_BP_ALL	GO:0009148~pyrimidine nucleoside triphosphate biosynthetic process	2	2.32558	0.0884885	191575, 83782	82	20	17535	21.3841	1	0.343383	80.6318
GOTERM_BP_ALL	GO:0071450~cellular response to oxygen radical	2	2.32558	0.0884885	24787, 117287	82	20	17535	21.3841	1	0.343383	80.6318
GOTERM_BP_ALL	GO:0044070~regulation of anion transport	3	3.48837	0.0890389	54231, 117516, 83529	82	108	17535	5.94004	1	0.344698	80.8379
GOTERM_BP_ALL	GO:0070848~response to growth factor	7	8.13953	0.0893195	81818, 81504, 50592, 29468, 64303, 24409, 24311	82	670	17535	2.23416	1	0.345129	80.9422
GOTERM_BP_ALL	GO:0014823~response to activity	3	3.48837	0.0946856	24468, 24787, 63868	82	112	17535	5.7279	1	0.361907	82.8368
GOTERM_BP_ALL	GO:0050793~regulation of developmental process	16	18.6047	0.0949591	54231, 24387, 191575, 64829, 83782, 29704, 287721, 83613, 81818, 29270, 64202, 81812, 25012, 29271, 117516, 66025	82	2268	17535	1.50858	1	0.362279	82.9285
GOTERM_BP_ALL	GO:0051171~regulation of nitrogen compound metabolic process	24	27.907	0.0956834	24244, 63837, 114499, 24642, 83782, 25668, 64160, 24468, 294320, 64303, 24787, 299809, 103693564, 116725, 79215, 29748, 64202, 81812, 50663, 117516, 84389, 24383, 24242, 117287	82	3811	17535	1.34668	1	0.364077	83.1689
GOTERM_BP_ALL	GO:0009163~nucleoside biosynthetic process	3	3.48837	0.0961132	191575, 83782, 65262	82	113	17535	5.67721	1	0.364937	83.3101
GOTERM_BP_ALL	GO:0042455~ribonucleoside biosynthetic process	3	3.48837	0.0961132	191575, 83782, 65262	82	113	17535	5.67721	1	0.364937	83.3101
GOTERM_BP_ALL	GO:0048488~synaptic vesicle endocytosis	2	2.32558	0.0969	116561, 29704	82	22	17535	19.4401	1	0.366916	83.5656
GOTERM_BP_ALL	GO:0046134~pyrimidine nucleoside biosynthetic process	2	2.32558	0.0969	191575, 83782	82	22	17535	19.4401	1	0.366916	83.5656
GOTERM_BP_ALL	GO:0046132~pyrimidine ribonucleoside biosynthetic process	2	2.32558	0.0969	191575, 83782	82	22	17535	19.4401	1	0.366916	83.5656
GOTERM_BP_ALL	GO:0009147~pyrimidine nucleoside triphosphate metabolic process	2	2.32558	0.0969	191575, 83782	82	22	17535	19.4401	1	0.366916	83.5656
GOTERM_BP_ALL	GO:0009220~pyrimidine ribonucleotide biosynthetic process	2	2.32558	0.0969	191575, 83782	82	22	17535	19.4401	1	0.366916	83.5656
GOTERM_BP_ALL	GO:0030218~erythrocyte differentiation	3	3.48837	0.0975471	81812, 25632, 360504	82	114	17535	5.62741	1	0.368447	83.773
GOTERM_BP_ALL	GO:1902531~regulation of intracellular signal transduction	12	13.9535	0.0983785	24244, 29545, 81504, 64202, 24787, 444986, 50663, 116725, 117516, 117287, 66025, 24242	82	1546	17535	1.65983	1	0.370546	84.0358
GOTERM_BP_ALL	GO:1904064~positive regulation of cation transmembrane transport	3	3.48837	0.0989871	24244, 50663, 24242	82	115	17535	5.57847	1	0.37194	84.2257
GOTERM_BP_ALL	GO:1901659~glycosyl compound biosynthetic process	3	3.48837	0.0989871	191575, 83782, 65262	82	115	17535	5.57847	1	0.37194	84.2257
GOTERM_BP_ALL	GO:0090279~regulation of calcium ion import	3	3.48837	0.0989871	24244, 50663, 24242	82	115	17535	5.57847	1	0.37194	84.2257
GOTERM_BP_ALL	GO:0010769~regulation of cell morphogenesis involved in differentiation	5	5.81395	0.0997646	81818, 64202, 29271, 83613, 66025	82	381	17535	2.80632	1	0.373852	84.4651
GOTERM_CC_ALL	GO:0043209~myelin sheath	29	33.7209	2.08797e-34	63837, 54231, 24387, 191575, 24468, 25632, 103693564, 25518, 83529, 192277, 252934, 29545, 25012, 291103, 24383, 24551, 24642, 29468, 83782, 299809, 24787, 24334, 29704, 83613, 65262, 63868, 140694, 24264, 24957	82	213	18520	30.75	7.91341e-32	7.91341e-32	2.88945e-31
GOTERM_CC_ALL	GO:0031988~membrane-bounded vesicle	56	65.1163	4.40049e-23	94167, 191575, 24468, 498736, 294320, 25518, 83529, 24849, 29545, 83800, 25269, 24244, 24551, 24642, 79011, 64160, 299809, 24787, 29704, 116725, 24311, 287721, 360504, 116561, 297393, 24409, 50663, 24242, 54231, 81504, 25632, 299850, 64303, 79215, 252934, 81818, 29270, 25012, 29271, 24383, 117287, 29332, 29468, 83782, 25668, 297566, 24334, 288707, 50592, 64202, 65262, 140694, 63868, 29627, 24957,…	82	3321	18520	3.80843	1.66779e-20	8.33893e-21	6.08964e-20
GOTERM_CC_ALL	GO:0031982~vesicle	56	65.1163	5.0114e-22	94167, 191575, 24468, 498736, 294320, 25518, 83529, 24849, 29545, 83800, 25269, 24244, 24551, 24642, 79011, 64160, 299809, 24787, 29704, 116725, 24311, 287721, 360504, 116561, 297393, 24409, 50663, 24242, 54231, 81504, 25632, 299850, 64303, 79215, 252934, 81818, 29270, 25012, 29271, 24383, 117287, 29332, 29468, 83782, 25668, 297566, 24334, 288707, 50592, 64202, 65262, 140694, 63868, 29627, 24957,…	82	3488	18520	3.62609	1.89932e-19	6.33107e-20	6.93506e-19
GOTERM_CC_ALL	GO:0070062~extracellular exosome	48	55.814	5.87183e-20	94167, 54231, 81504, 191575, 24468, 498736, 294320, 25632, 64303, 299850, 25518, 83529, 79215, 24849, 252934, 29545, 81818, 29270, 29271, 24383, 117287, 29332, 25269, 24244, 24551, 24642, 29468, 64160, 83782, 25668, 299809, 24787, 297566, 24334, 288707, 116725, 24311, 287721, 360504, 297393, 64202, 65262, 140694, 63868, 24957, 24264, 50663, 24242	82	2646	18520	4.09712	2.22543e-17	5.56356e-18	8.12577e-17
GOTERM_CC_ALL	GO:1903561~extracellular vesicle	48	55.814	7.43358e-20	94167, 54231, 81504, 191575, 24468, 498736, 294320, 25632, 64303, 299850, 25518, 83529, 79215, 24849, 252934, 29545, 81818, 29270, 29271, 24383, 117287, 29332, 25269, 24244, 24551, 24642, 29468, 64160, 83782, 25668, 299809, 24787, 297566, 24334, 288707, 116725, 24311, 287721, 360504, 297393, 64202, 65262, 140694, 63868, 24957, 24264, 50663, 24242	82	2661	18520	4.07402	2.81733e-17	5.63466e-18	1.0287e-16
GOTERM_CC_ALL	GO:0043230~extracellular organelle	48	55.814	8.03877e-20	94167, 54231, 81504, 191575, 24468, 498736, 294320, 25632, 64303, 299850, 25518, 83529, 79215, 24849, 252934, 29545, 81818, 29270, 29271, 24383, 117287, 29332, 25269, 24244, 24551, 24642, 29468, 64160, 83782, 25668, 299809, 24787, 297566, 24334, 288707, 116725, 24311, 287721, 360504, 297393, 64202, 65262, 140694, 63868, 24957, 24264, 50663, 24242	82	2666	18520	4.06638	3.0467e-17	5.07783e-18	1.11245e-16
GOTERM_CC_ALL	GO:0044421~extracellular region part	50	58.1395	1.6687e-15	94167, 191575, 24468, 498736, 294320, 25518, 83529, 24849, 29545, 117516, 25269, 24244, 24551, 114499, 24642, 64160, 299809, 24787, 116725, 24311, 287721, 360504, 297393, 50663, 24242, 54231, 81504, 25632, 299850, 64303, 79215, 252934, 81818, 29270, 29271, 24383, 117287, 29332, 29468, 83782, 25668, 297566, 24334, 288707, 64202, 65262, 140694, 63868, 24957, 24264	82	3710	18520	3.04385	6.31162e-13	9.01501e-14	2.30926e-12
GOTERM_CC_ALL	GO:0043005~neuron projection	31	36.0465	1.71636e-15	54231, 24468, 299850, 64303, 79215, 29545, 81818, 25012, 29423, 100911625, 117287, 29332, 66025, 25269, 24244, 361789, 64160, 64829, 113893, 24334, 29704, 24311, 83613, 50592, 29627, 140694, 24957, 24264, 24409, 50663, 24242	82	1229	18520	5.69688	6.31162e-13	7.89369e-14	2.30926e-12
GOTERM_CC_ALL	GO:0042995~cell projection	38	44.186	1.9336e-15	54231, 24387, 191575, 24468, 299850, 64303, 79215, 29545, 81818, 25012, 29271, 29423, 100911625, 66025, 117287, 29332, 25269, 24244, 24642, 361789, 64160, 83782, 64829, 113893, 29704, 24334, 297566, 24311, 83613, 116561, 50592, 29627, 140694, 24957, 24409, 24264, 50663, 24242	82	2011	18520	4.26775	7.15317e-13	7.9492e-14	2.60902e-12
GOTERM_CC_ALL	GO:0005576~extracellular region	52	60.4651	3.55478e-15	100360977, 94167, 191575, 24468, 498736, 294320, 25518, 83529, 24849, 29545, 444986, 117516, 25269, 24244, 24551, 114499, 24642, 64160, 299809, 24787, 116725, 24311, 287721, 360504, 297393, 50663, 24242, 54231, 81504, 25632, 299850, 64303, 79215, 252934, 81818, 29270, 29271, 24383, 117287, 29332, 29468, 83782, 25668, 297566, 24334, 288707, 64202, 65262, 140694, 63868, 24957, 24264	82	4113	18520	2.85543	1.34648e-12	1.3467e-13	4.91829e-12
GOTERM_CC_ALL	GO:0097458~neuron part	33	38.3721	3.07208e-14	54231, 24468, 299850, 64303, 83529, 79215, 29545, 81818, 25012, 29423, 100911625, 117287, 29332, 66025, 25269, 24244, 361789, 64160, 64829, 113893, 24334, 29704, 24311, 83613, 116561, 50592, 29627, 140694, 24957, 24264, 24409, 50663, 24242	82	1588	18520	4.69343	1.16555e-11	1.0596e-12	4.25548e-11
GOTERM_CC_ALL	GO:0005829~cytosol	36	41.8605	3.41825e-14	100360977, 54231, 94167, 81504, 191575, 24468, 25632, 25518, 79215, 24849, 29545, 81818, 25012, 81812, 444986, 100911625, 24383, 117287, 29332, 24244, 24551, 24642, 25502, 299809, 29704, 24334, 297566, 83613, 360504, 81718, 29748, 50592, 64202, 63868, 50663, 24242	82	1947	18520	4.17603	1.29599e-11	1.08002e-12	4.73177e-11
GOTERM_CC_ALL	GO:0030424~axon	21	24.4186	3.76681e-13	54231, 64829, 361789, 24468, 113893, 29704, 24311, 83613, 79215, 29545, 81818, 50592, 25012, 29627, 140694, 24409, 24957, 29423, 66025, 117287, 25269	82	573	18520	8.27736	1.42769e-10	1.09822e-11	5.21294e-10
GOTERM_CC_ALL	GO:0005737~cytoplasm	74	86.0465	4.55914e-13	94167, 100360977, 191575, 24468, 498736, 311848, 364052, 25518, 83529, 29218, 24849, 29545, 83800, 291103, 444986, 25269, 24244, 114499, 24551, 24642, 79011, 25502, 64160, 64829, 361789, 113893, 299809, 24787, 29704, 116725, 287721, 24311, 83613, 360504, 81718, 29748, 116561, 24409, 50663, 364137, 24242, 54231, 81504, 24387, 25488, 64303, 299850, 25632, 79215, 192277, 252934, 81818, 29270, 25012,…	82	9777	18520	1.70944	1.72812e-10	1.23437e-11	6.30995e-10
GOTERM_CC_ALL	GO:0044444~cytoplasmic part	62	72.093	3.65835e-12	100360977, 94167, 191575, 24468, 25518, 83529, 29218, 24849, 29545, 83800, 291103, 444986, 24244, 24551, 24642, 79011, 25502, 361789, 113893, 299809, 24787, 29704, 24311, 287721, 83613, 360504, 81718, 29748, 116561, 24409, 50663, 364137, 24242, 54231, 81504, 24387, 25488, 64303, 25632, 79215, 252934, 81818, 29270, 25012, 81812, 29271, 100911625, 24383, 117287, 29332, 29468, 83782, 297566, 24334, …	82	6917	18520	2.02442	1.38654e-09	9.24357e-11	5.06271e-09
GOTERM_CC_ALL	GO:0044463~cell projection part	23	26.7442	5.57264e-10	24244, 24642, 191575, 64829, 64160, 24468, 299850, 113893, 29704, 83613, 116561, 29545, 50592, 29271, 25012, 29627, 140694, 24409, 29423, 24957, 50663, 24242, 25269	82	1061	18520	4.89598	2.11203e-07	1.32002e-08	7.71173e-07
GOTERM_CC_ALL	GO:0098793~presynapse	14	16.2791	2.9068e-09	116561, 50592, 64829, 25012, 24468, 113893, 140694, 29627, 24409, 29704, 83529, 24311, 117287, 25269	82	343	18520	9.21852	1.10168e-06	6.48045e-08	4.02259e-06
GOTERM_CC_ALL	GO:0044424~intracellular part	78	90.6977	3.03866e-09	94167, 100360977, 191575, 24468, 498736, 311848, 103693564, 364052, 25518, 83529, 29218, 24849, 29545, 83800, 291103, 444986, 84389, 25269, 24244, 114499, 24551, 24642, 79011, 25502, 64160, 64829, 361789, 113893, 299809, 24787, 29704, 116725, 287721, 24311, 83613, 360504, 81718, 29748, 116561, 24409, 50663, 364137, 24242, 63837, 54231, 81504, 24387, 25488, 64303, 299850, 25632, 79215, 192277, 252…	82	12642	18520	1.3935	1.15165e-06	6.39806e-08	4.20506e-06
GOTERM_CC_ALL	GO:0045202~synapse	20	23.2558	4.27495e-09	64829, 24468, 25632, 64303, 113893, 24334, 29704, 83529, 24311, 360504, 116561, 50592, 25012, 29627, 140694, 24409, 29423, 100911625, 117287, 25269	82	866	18520	5.21602	1.6202e-06	8.5274e-08	5.91591e-06
GOTERM_CC_ALL	GO:0005622~intracellular	79	91.8605	4.93259e-09	94167, 100360977, 191575, 24468, 498736, 311848, 103693564, 364052, 25518, 83529, 29218, 24849, 29545, 83800, 291103, 444986, 117516, 84389, 25269, 24244, 114499, 24551, 24642, 79011, 25502, 64160, 64829, 361789, 113893, 299809, 24787, 29704, 116725, 287721, 24311, 83613, 360504, 81718, 29748, 116561, 24409, 50663, 364137, 24242, 63837, 54231, 81504, 24387, 25488, 64303, 299850, 25632, 79215, 192…	82	13132	18520	1.3587	1.86945e-06	9.34726e-08	6.82599e-06
GOTERM_CC_ALL	GO:0033267~axon part	13	15.1163	1.61157e-08	29545, 50592, 64829, 25012, 24468, 113893, 140694, 29627, 24409, 24957, 29704, 83613, 25269	82	324	18520	9.06203	6.10784e-06	2.9085e-07	2.23018e-05
GOTERM_CC_ALL	GO:0098796~membrane protein complex	21	24.4186	1.92159e-08	24244, 81504, 29468, 25488, 297566, 83529, 116561, 252934, 50592, 64202, 83800, 25012, 291103, 65262, 63868, 29627, 140694, 24409, 50663, 24242, 117287	82	1058	18520	4.48292	7.28279e-06	3.31037e-07	2.6592e-05
GOTERM_CC_ALL	GO:0043227~membrane-bounded organelle	72	83.7209	3.08955e-08	94167, 100360977, 191575, 24468, 294320, 498736, 311848, 103693564, 25518, 83529, 29218, 24849, 29545, 83800, 291103, 84389, 25269, 24244, 114499, 24551, 24642, 79011, 25502, 64160, 361789, 113893, 299809, 24787, 29704, 116725, 24311, 287721, 360504, 116561, 297393, 24409, 50663, 364137, 24242, 63837, 54231, 81504, 24387, 25488, 64303, 25632, 299850, 79215, 192277, 252934, 81818, 29270, 25012, 81…	82	11055	18520	1.47096	1.17093e-05	5.09103e-07	4.27549e-05
GOTERM_CC_ALL	GO:0044456~synapse part	17	19.7674	4.32798e-08	64829, 24468, 113893, 24334, 29704, 83529, 24311, 116561, 50592, 25012, 29627, 140694, 24409, 29423, 100911625, 117287, 25269	82	693	18520	5.54042	1.64029e-05	6.8346e-07	5.9893e-05
GOTERM_CC_ALL	GO:0030426~growth cone	10	11.6279	8.22991e-08	24244, 25012, 64160, 113893, 299850, 29627, 29423, 50663, 83613, 24242	82	178	18520	12.6884	3.11909e-05	1.24765e-06	0.00011389
GOTERM_CC_ALL	GO:0030427~site of polarized growth	10	11.6279	1.04357e-07	24244, 25012, 64160, 113893, 299850, 29627, 29423, 50663, 83613, 24242	82	183	18520	12.3417	3.95506e-05	1.52121e-06	0.000144415
GOTERM_CC_ALL	GO:0099512~supramolecular fiber	15	17.4419	2.01512e-07	24244, 24387, 191575, 361789, 83782, 24468, 498736, 299850, 299809, 83613, 81818, 140694, 50663, 29332, 24242	82	581	18520	5.83099	7.637e-05	2.82862e-06	0.000278863
GOTERM_CC_ALL	GO:0099513~polymeric cytoskeletal fiber	15	17.4419	2.01512e-07	24244, 24387, 191575, 361789, 83782, 24468, 498736, 299850, 299809, 83613, 81818, 140694, 50663, 29332, 24242	82	581	18520	5.83099	7.637e-05	2.82862e-06	0.000278863
GOTERM_CC_ALL	GO:0043234~protein complex	40	46.5116	2.35864e-07	81504, 24468, 25632, 25488, 299850, 83529, 79215, 192277, 252934, 83800, 25012, 291103, 84389, 100911625, 24383, 117287, 25269, 24244, 114499, 29468, 64160, 64829, 299809, 24334, 297566, 116725, 83613, 360504, 29748, 116561, 50592, 64202, 65262, 63868, 29627, 140694, 24957, 24409, 50663, 24242	82	4117	18520	2.19435	8.93886e-05	3.19259e-06	0.000326402
GOTERM_CC_ALL	GO:0043226~organelle	74	86.0465	2.67747e-07	94167, 100360977, 191575, 24468, 294320, 498736, 311848, 103693564, 25518, 83529, 29218, 24849, 29545, 83800, 291103, 84389, 25269, 24244, 114499, 24551, 24642, 79011, 25502, 64160, 361789, 113893, 299809, 24787, 29704, 116725, 287721, 24311, 83613, 360504, 116561, 297393, 24409, 50663, 364137, 24242, 63837, 54231, 81504, 24387, 25488, 64303, 299850, 25632, 79215, 192277, 252934, 81818, 29270, 25…	82	12110	18520	1.38011	0.000101471	3.49917e-06	0.000370522
GOTERM_CC_ALL	GO:0044306~neuron projection terminus	10	11.6279	3.64134e-07	29545, 64829, 25012, 24468, 113893, 29627, 24957, 24409, 29704, 25269	82	212	18520	10.6535	0.000137997	4.60021e-06	0.000503908
GOTERM_CC_ALL	GO:0030054~cell junction	21	24.4186	5.04233e-07	94167, 81504, 29468, 64829, 361789, 64160, 83782, 24468, 64303, 311848, 29704, 25518, 81818, 50592, 64202, 29271, 25012, 29627, 24409, 29423, 117287	82	1293	18520	3.66816	0.000191086	6.16464e-06	0.000697784
GOTERM_CC_ALL	GO:0043195~terminal bouton	8	9.30233	1.05134e-06	64829, 25012, 24468, 113893, 29627, 24409, 29704, 25269	82	122	18520	14.8101	0.000398379	1.24517e-05	0.00145489
GOTERM_CC_ALL	GO:0043229~intracellular organelle	69	80.2326	1.96569e-06	94167, 100360977, 191575, 24468, 498736, 311848, 103693564, 25518, 83529, 29218, 24849, 29545, 83800, 291103, 84389, 25269, 24244, 24551, 114499, 24642, 79011, 25502, 64160, 361789, 113893, 299809, 24787, 29704, 116725, 24311, 287721, 83613, 360504, 116561, 24409, 50663, 364137, 24242, 63837, 81504, 24387, 25488, 64303, 299850, 25632, 79215, 192277, 252934, 81818, 29270, 25012, 81812, 29271, 2942…	82	11039	18520	1.41171	0.000744721	2.25754e-05	0.0027202
GOTERM_CC_ALL	GO:0043679~axon terminus	9	10.4651	2.44457e-06	64829, 25012, 24468, 113893, 29627, 24957, 24409, 29704, 25269	82	198	18520	10.2661	0.000926063	2.72494e-05	0.00338287
GOTERM_CC_ALL	GO:0044297~cell body	15	17.4419	2.71716e-06	24387, 24468, 113893, 299809, 24334, 24311, 29545, 81818, 50592, 25012, 29627, 24957, 24264, 117287, 25269	82	723	18520	4.68576	0.00102927	2.94225e-05	0.00376009
GOTERM_CC_ALL	GO:0008021~synaptic vesicle	8	9.30233	6.40702e-06	50592, 25012, 24468, 140694, 29627, 24409, 83529, 24311	82	160	18520	11.2927	0.00242532	6.74497e-05	0.00886603
GOTERM_CC_ALL	GO:0030133~transport vesicle	10	11.6279	6.93325e-06	116561, 50592, 25012, 83800, 24468, 140694, 29627, 24409, 83529, 24311	82	303	18520	7.45392	0.00262426	7.10167e-05	0.00959419
GOTERM_CC_ALL	GO:0070382~exocytic vesicle	8	9.30233	1.15164e-05	50592, 25012, 24468, 140694, 29627, 24409, 83529, 24311	82	175	18520	10.3247	0.00435522	0.000114855	0.0159358
GOTERM_CC_ALL	GO:0016023~cytoplasmic, membrane-bounded vesicle	16	18.6047	1.35886e-05	94167, 79011, 29468, 24468, 29704, 83529, 24311, 116561, 50592, 64202, 25012, 83800, 29627, 140694, 63868, 24409	82	950	18520	3.80385	0.00513689	0.000132046	0.0188031
GOTERM_CC_ALL	GO:0005874~microtubule	10	11.6279	1.44041e-05	24244, 361789, 24468, 498736, 299850, 299809, 140694, 50663, 29332, 24242	82	332	18520	6.80282	0.00544433	0.000136471	0.0199314
GOTERM_CC_ALL	GO:0005740~mitochondrial envelope	13	15.1163	1.76142e-05	191575, 29468, 83782, 25488, 24787, 83529, 287721, 252934, 291103, 65262, 140694, 63868, 117287	82	629	18520	4.66788	0.00665363	0.000162813	0.0243728
GOTERM_CC_ALL	GO:0005739~mitochondrion	22	25.5814	1.78195e-05	94167, 24551, 191575, 29468, 83782, 25488, 113893, 24787, 297566, 83529, 287721, 252934, 29270, 81812, 291103, 65262, 63868, 140694, 24264, 24957, 24383, 117287	82	1777	18520	2.79616	0.0067309	0.000160788	0.0246568
GOTERM_CC_ALL	GO:0044422~organelle part	51	59.3023	2.42637e-05	191575, 24468, 498736, 83529, 29218, 29545, 83800, 291103, 84389, 24244, 24551, 114499, 24642, 79011, 361789, 64160, 113893, 299809, 24787, 29704, 116725, 287721, 360504, 83613, 116561, 50663, 364137, 24242, 24387, 81504, 25632, 299850, 25488, 79215, 252934, 81818, 29270, 29271, 25012, 24383, 117287, 29332, 29468, 83782, 297566, 50592, 64202, 65262, 140694, 63868, 29627	82	7187	18520	1.60269	0.00915389	0.000213839	0.0335722
GOTERM_CC_ALL	GO:0005856~cytoskeleton	22	25.5814	2.55588e-05	24244, 24551, 24387, 191575, 361789, 83782, 24468, 498736, 299850, 64303, 299809, 83613, 79215, 81818, 83800, 29271, 25012, 140694, 50663, 29332, 24383, 24242	82	1820	18520	2.7301	0.00964013	0.000220132	0.0353638
GOTERM_CC_ALL	GO:0044446~intracellular organelle part	50	58.1395	2.86319e-05	191575, 24468, 498736, 83529, 29218, 29545, 83800, 291103, 84389, 24244, 24551, 114499, 79011, 64160, 361789, 113893, 24787, 299809, 29704, 116725, 287721, 360504, 83613, 116561, 50663, 364137, 24242, 24387, 81504, 299850, 25488, 25632, 79215, 252934, 81818, 29270, 29271, 25012, 29332, 117287, 24383, 29468, 83782, 297566, 50592, 64202, 65262, 29627, 63868, 140694	82	7006	18520	1.61186	0.010793	0.000241118	0.0396151
GOTERM_CC_ALL	GO:0044430~cytoskeletal part	19	22.093	3.21141e-05	24244, 24551, 24387, 191575, 361789, 83782, 24468, 498736, 299850, 299809, 83613, 79215, 81818, 83800, 29271, 140694, 50663, 29332, 24242	82	1418	18520	3.02625	0.0120977	0.000264562	0.0444321
GOTERM_CC_ALL	GO:0043231~intracellular membrane-bounded organelle	62	72.093	3.75222e-05	94167, 100360977, 191575, 24468, 498736, 311848, 103693564, 25518, 83529, 29218, 24849, 29545, 83800, 291103, 84389, 25269, 24244, 24551, 114499, 24642, 79011, 25502, 64160, 361789, 113893, 24787, 29704, 116725, 24311, 287721, 116561, 24409, 50663, 364137, 24242, 63837, 81504, 24387, 25488, 64303, 79215, 192277, 252934, 81818, 29270, 25012, 81812, 29271, 24383, 117287, 29468, 83782, 25668, 297566…	82	9877	18520	1.41773	0.0141205	0.000302532	0.0519128
GOTERM_CC_ALL	GO:0031090~organelle membrane	23	26.7442	3.76859e-05	79011, 81504, 24387, 191575, 83782, 24468, 25488, 24787, 297566, 29704, 83529, 287721, 116561, 252934, 83800, 291103, 65262, 63868, 29627, 140694, 364137, 24383, 117287	82	2019	18520	2.57287	0.0141817	0.000297523	0.0521393
GOTERM_CC_ALL	GO:0099503~secretory vesicle	11	12.7907	3.77492e-05	50592, 29468, 64202, 25012, 24468, 63868, 140694, 29627, 24409, 83529, 24311	82	470	18520	5.28594	0.0142054	0.000291942	0.0522268
GOTERM_CC_ALL	GO:0031966~mitochondrial membrane	12	13.9535	4.57562e-05	252934, 191575, 83782, 291103, 25488, 65262, 24787, 63868, 140694, 83529, 287721, 117287	82	584	18520	4.64083	0.0171925	0.00034678	0.0633014
GOTERM_CC_ALL	GO:0098590~plasma membrane region	15	17.4419	5.01381e-05	54231, 29468, 191575, 64829, 297566, 24334, 29704, 116561, 50592, 29271, 25012, 29627, 29423, 24409, 100911625	82	937	18520	3.61559	0.0188234	0.000372535	0.0693616
GOTERM_CC_ALL	GO:0031410~cytoplasmic vesicle	16	18.6047	5.40581e-05	94167, 79011, 29468, 24468, 29704, 83529, 24311, 116561, 50592, 64202, 25012, 83800, 29627, 140694, 63868, 24409	82	1070	18520	3.37725	0.0202801	0.000393933	0.0747826
GOTERM_CC_ALL	GO:0032991~macromolecular complex	40	46.5116	5.48935e-05	81504, 24468, 25632, 25488, 299850, 83529, 79215, 192277, 252934, 83800, 25012, 291103, 84389, 100911625, 24383, 117287, 25269, 24244, 114499, 29468, 64160, 64829, 299809, 24334, 297566, 116725, 83613, 360504, 29748, 116561, 50592, 64202, 65262, 63868, 29627, 140694, 24957, 24409, 50663, 24242	82	5078	18520	1.77908	0.0205903	0.000392474	0.075938
GOTERM_CC_ALL	GO:0097708~intracellular vesicle	16	18.6047	5.64021e-05	94167, 79011, 29468, 24468, 29704, 83529, 24311, 116561, 50592, 64202, 25012, 83800, 29627, 140694, 63868, 24409	82	1074	18520	3.36467	0.0211501	0.000395792	0.0780241
GOTERM_CC_ALL	GO:0043228~non-membrane-bounded organelle	34	39.5349	6.72354e-05	24387, 81504, 191575, 24468, 498736, 25632, 299850, 64303, 83529, 29218, 79215, 81818, 83800, 29271, 25012, 29423, 24383, 29332, 117287, 24244, 24551, 361789, 83782, 299809, 24787, 116725, 83613, 360504, 50592, 29627, 140694, 24409, 50663, 24242	82	3975	18520	1.93183	0.0251611	0.000463221	0.0930039
GOTERM_CC_ALL	GO:0043232~intracellular non-membrane-bounded organelle	34	39.5349	6.72354e-05	24387, 81504, 191575, 24468, 498736, 25632, 299850, 64303, 83529, 29218, 79215, 81818, 83800, 29271, 25012, 29423, 24383, 29332, 117287, 24244, 24551, 361789, 83782, 299809, 24787, 116725, 83613, 360504, 50592, 29627, 140694, 24409, 50663, 24242	82	3975	18520	1.93183	0.0251611	0.000463221	0.0930039
GOTERM_CC_ALL	GO:0005912~adherens junction	12	13.9535	0.000108125	94167, 81818, 29468, 64202, 83782, 361789, 29271, 24468, 311848, 64303, 25518, 117287	82	643	18520	4.215	0.040153	0.000731544	0.149525
GOTERM_CC_ALL	GO:0070161~anchoring junction	12	13.9535	0.000132442	94167, 81818, 29468, 64202, 83782, 361789, 29271, 24468, 311848, 64303, 25518, 117287	82	658	18520	4.11891	0.0489596	0.000880293	0.183125
GOTERM_CC_ALL	GO:0044429~mitochondrial part	13	15.1163	0.000222564	191575, 29468, 83782, 25488, 24787, 83529, 287721, 252934, 291103, 65262, 140694, 63868, 117287	82	820	18520	3.58061	0.0809006	0.00145344	0.307556
GOTERM_CC_ALL	GO:0098797~plasma membrane protein complex	10	11.6279	0.00026376	24244, 116561, 81504, 50592, 25012, 83800, 29627, 24409, 50663, 24242	82	485	18520	4.65678	0.0951428	0.00169311	0.364388
GOTERM_CC_ALL	GO:0071944~cell periphery	40	46.5116	0.0003081	54231, 81504, 191575, 24468, 64303, 83529, 29545, 81818, 83800, 25012, 29271, 444986, 29423, 117516, 100911625, 24383, 117287, 66025, 24244, 79011, 29468, 64160, 83782, 25668, 64829, 29704, 24334, 297566, 29748, 116561, 50592, 64202, 65262, 63868, 29627, 140694, 24409, 24264, 50663, 24242	82	5468	18520	1.65218	0.110226	0.00194457	0.425523
GOTERM_CC_ALL	GO:1902495~transmembrane transporter complex	8	9.30233	0.000327274	24244, 50592, 25012, 291103, 29627, 24409, 50663, 24242	82	298	18520	6.06319	0.116671	0.00203166	0.45195
GOTERM_CC_ALL	GO:0005925~focal adhesion	9	10.4651	0.00033562	81818, 29468, 64202, 83782, 361789, 29271, 24468, 64303, 25518	82	396	18520	5.13304	0.119461	0.00204985	0.463451
GOTERM_CC_ALL	GO:0005924~cell-substrate adherens junction	9	10.4651	0.000364931	81818, 29468, 64202, 83782, 361789, 29271, 24468, 64303, 25518	82	401	18520	5.06903	0.129192	0.00219337	0.503831
GOTERM_CC_ALL	GO:1990351~transporter complex	8	9.30233	0.000369008	24244, 50592, 25012, 291103, 29627, 24409, 50663, 24242	82	304	18520	5.94352	0.130537	0.00218324	0.509446
GOTERM_CC_ALL	GO:0030055~cell-substrate junction	9	10.4651	0.000396301	81818, 29468, 64202, 83782, 361789, 29271, 24468, 64303, 25518	82	406	18520	5.00661	0.139488	0.00230853	0.54703
GOTERM_CC_ALL	GO:0005882~intermediate filament	6	6.97674	0.000409307	81818, 24387, 191575, 83782, 24468, 83613	82	143	18520	9.47638	0.143721	0.00234813	0.564936
GOTERM_CC_ALL	GO:0031967~organelle envelope	14	16.2791	0.000430499	191575, 29468, 83782, 25488, 24787, 83529, 287721, 252934, 291103, 65262, 140694, 63868, 24383, 117287	82	1014	18520	3.1183	0.150574	0.00243277	0.594105
GOTERM_CC_ALL	GO:0031975~envelope	14	16.2791	0.000463871	191575, 29468, 83782, 25488, 24787, 83529, 287721, 252934, 291103, 65262, 140694, 63868, 24383, 117287	82	1022	18520	3.09389	0.161255	0.00258266	0.640023
GOTERM_CC_ALL	GO:0043025~neuronal cell body	11	12.7907	0.000483954	29545, 50592, 25012, 24468, 113893, 29627, 24957, 24264, 24334, 24311, 25269	82	643	18520	3.86375	0.167617	0.00265535	0.667646
GOTERM_CC_ALL	GO:0015630~microtubule cytoskeleton	14	16.2791	0.000603989	24244, 24551, 191575, 361789, 24468, 498736, 299850, 299809, 83800, 140694, 50663, 29332, 24242, 24383	82	1051	18520	3.00852	0.204656	0.00326581	0.832601
GOTERM_CC_ALL	GO:0005615~extracellular space	16	18.6047	0.000845537	54231, 94167, 24551, 114499, 29468, 24468, 64303, 25632, 24334, 25518, 360504, 24849, 64202, 29271, 63868, 117516	82	1379	18520	2.62049	0.274282	0.00450523	1.16377
GOTERM_CC_ALL	GO:0005886~plasma membrane	38	44.186	0.000923261	54231, 81504, 191575, 24468, 83529, 29545, 81818, 83800, 25012, 29271, 444986, 29423, 117516, 100911625, 24383, 117287, 66025, 24244, 79011, 29468, 64160, 25668, 64829, 29704, 24334, 297566, 29748, 116561, 50592, 64202, 65262, 63868, 29627, 140694, 24409, 24264, 50663, 24242	82	5339	18520	1.6075	0.295367	0.00485039	1.27012
GOTERM_CC_ALL	GO:0044464~cell part	80	93.0233	0.0010232	94167, 100360977, 191575, 24468, 498736, 311848, 103693564, 364052, 25518, 83529, 29218, 24849, 29545, 83800, 291103, 444986, 117516, 84389, 66025, 25269, 24244, 114499, 24551, 24642, 79011, 25502, 64160, 64829, 361789, 113893, 299809, 24787, 29704, 116725, 287721, 24311, 83613, 360504, 81718, 29748, 116561, 24409, 50663, 364137, 24242, 63837, 54231, 81504, 24387, 25488, 64303, 299850, 25632, 792…	82	16104	18520	1.12198	0.321581	0.00530084	1.40669
GOTERM_CC_ALL	GO:0034702~ion channel complex	7	8.13953	0.00111581	24244, 50592, 25012, 29627, 24409, 50663, 24242	82	267	18520	5.92126	0.345005	0.00570163	1.53311
GOTERM_CC_ALL	GO:0005623~cell	80	93.0233	0.00119331	94167, 100360977, 191575, 24468, 498736, 311848, 103693564, 364052, 25518, 83529, 29218, 24849, 29545, 83800, 291103, 444986, 117516, 84389, 66025, 25269, 24244, 114499, 24551, 24642, 79011, 25502, 64160, 64829, 361789, 113893, 299809, 24787, 29704, 116725, 287721, 24311, 83613, 360504, 81718, 29748, 116561, 24409, 50663, 364137, 24242, 63837, 54231, 81504, 24387, 25488, 64303, 299850, 25632, 792…	82	16141	18520	1.1194	0.363985	0.00601561	1.63878
GOTERM_CC_ALL	GO:0097060~synaptic membrane	7	8.13953	0.00129796	50592, 64829, 25012, 29627, 24409, 24334, 100911625	82	275	18520	5.749	0.388749	0.00645601	1.7813
GOTERM_CC_ALL	GO:0045111~intermediate filament cytoskeleton	6	6.97674	0.00137088	81818, 24387, 191575, 83782, 24468, 83613	82	187	18520	7.24664	0.405431	0.00672945	1.88049
GOTERM_CC_ALL	GO:0098805~whole membrane	14	16.2791	0.00142678	24387, 191575, 361789, 24468, 297566, 83529, 287721, 116561, 25012, 83800, 29627, 63868, 364137, 117287	82	1154	18520	2.73999	0.417913	0.00691361	1.95647
GOTERM_CC_ALL	GO:0005905~clathrin-coated pit	4	4.65116	0.00161297	116561, 361789, 83800, 63868	82	53	18520	17.0456	0.45763	0.00771449	2.20915
GOTERM_CC_ALL	GO:0044459~plasma membrane part	21	24.4186	0.00165824	24244, 54231, 81504, 29468, 191575, 64829, 297566, 24334, 29704, 116561, 50592, 64202, 83800, 29271, 25012, 29627, 24409, 29423, 50663, 100911625, 24242	82	2287	18520	2.07386	0.466873	0.00783161	2.2705
GOTERM_CC_ALL	GO:0098589~membrane region	8	9.30233	0.00193999	116561, 25012, 361789, 83800, 24468, 63868, 83529, 117287	82	404	18520	4.47235	0.520959	0.00904489	2.65148
GOTERM_CC_ALL	GO:0005634~nucleus	41	47.6744	0.00214897	63837, 100360977, 81504, 191575, 24468, 498736, 64303, 311848, 103693564, 25518, 83529, 29218, 79215, 24849, 192277, 29545, 81818, 29270, 81812, 29271, 84389, 24383, 117287, 25269, 24244, 114499, 24642, 25502, 29468, 64160, 83782, 25668, 113893, 116725, 64202, 65262, 63868, 24957, 24264, 50663, 24242	82	6197	18520	1.49427	0.557509	0.00989383	2.93318
GOTERM_CC_ALL	GO:0036477~somatodendritic compartment	12	13.9535	0.00215109	29545, 50592, 25012, 24468, 113893, 29627, 24957, 24264, 24409, 24334, 24311, 25269	82	920	18520	2.94592	0.557865	0.00978483	2.93604
GOTERM_CC_ALL	GO:0005743~mitochondrial inner membrane	8	9.30233	0.00216653	252934, 291103, 25488, 65262, 24787, 63868, 83529, 117287	82	412	18520	4.38551	0.560451	0.00973807	2.95683
GOTERM_CC_ALL	GO:0032279~asymmetric synapse	3	3.48837	0.0021788	50592, 24468, 29627	82	16	18520	42.3476	0.562494	0.00967832	2.97333
GOTERM_CC_ALL	GO:0098984~neuron to neuron synapse	3	3.48837	0.00276226	50592, 24468, 29627	82	18	18520	37.6423	0.649482	0.0121161	3.75552
GOTERM_CC_ALL	GO:0044455~mitochondrial membrane part	6	6.97674	0.00295257	252934, 291103, 25488, 65262, 63868, 117287	82	223	18520	6.07678	0.673942	0.0127988	4.00938
GOTERM_CC_ALL	GO:0098800~inner mitochondrial membrane protein complex	5	5.81395	0.00376174	252934, 291103, 25488, 65262, 117287	82	145	18520	7.78806	0.760305	0.0161007	5.08185
GOTERM_CC_ALL	GO:0019866~organelle inner membrane	8	9.30233	0.00403455	252934, 291103, 25488, 65262, 24787, 63868, 83529, 117287	82	461	18520	3.91937	0.783938	0.0170683	5.44091
GOTERM_CC_ALL	GO:0031252~cell leading edge	7	8.13953	0.00480984	81818, 50592, 191575, 25012, 83782, 29271, 29704	82	358	18520	4.41613	0.839157	0.0200989	6.45446
GOTERM_CC_ALL	GO:0008076~voltage-gated potassium channel complex	4	4.65116	0.00484385	24244, 25012, 50663, 24242	82	78	18520	11.5822	0.841227	0.0200197	6.49869
GOTERM_CC_ALL	GO:0042734~presynaptic membrane	4	4.65116	0.00484385	64829, 25012, 29627, 24409	82	78	18520	11.5822	0.841227	0.0200197	6.49869
GOTERM_CC_ALL	GO:0034705~potassium channel complex	4	4.65116	0.00519866	24244, 25012, 50663, 24242	82	80	18520	11.2927	0.861298	0.0212432	6.95897
GOTERM_CC_ALL	GO:0060076~excitatory synapse	6	6.97674	0.00556078	50592, 64829, 24468, 29627, 24409, 29423	82	259	18520	5.23213	0.879176	0.0224687	7.42657
GOTERM_CC_ALL	GO:0031253~cell projection membrane	6	6.97674	0.00650719	116561, 50592, 191575, 29271, 29704, 29423	82	269	18520	5.03763	0.915777	0.0259788	8.63835
GOTERM_CC_ALL	GO:0098803~respiratory chain complex	4	4.65116	0.00720526	252934, 291103, 25488, 117287	82	90	18520	10.0379	0.935474	0.0284371	9.52272
GOTERM_CC_ALL	GO:0048471~perinuclear region of cytoplasm	9	10.4651	0.0080869	81818, 191575, 64202, 25012, 83782, 24468, 29704, 117287, 79215	82	659	18520	3.0845	0.953921	0.0315479	10.6283
GOTERM_CC_ALL	GO:0098798~mitochondrial protein complex	5	5.81395	0.00850025	252934, 291103, 25488, 65262, 117287	82	183	18520	6.17086	0.960654	0.0328042	11.1423
GOTERM_CC_ALL	GO:0044445~cytosolic part	7	8.13953	0.00852542	25012, 25632, 299809, 24334, 100911625, 83613, 360504	82	404	18520	3.91331	0.961031	0.0325699	11.1735
GOTERM_CC_ALL	GO:0005746~mitochondrial respiratory chain	4	4.65116	0.00860087	252934, 291103, 25488, 117287	82	96	18520	9.41057	0.962139	0.0325282	11.267
GOTERM_CC_ALL	GO:0008180~COP9 signalosome	3	3.48837	0.0091367	81504, 64160, 65262	82	33	18520	20.5322	0.969153	0.0341891	11.9284
GOTERM_CC_ALL	GO:0070469~respiratory chain	4	4.65116	0.0106926	252934, 291103, 25488, 117287	82	104	18520	8.68668	0.982996	0.0395371	13.8231
GOTERM_CC_ALL	GO:0016020~membrane	55	63.9535	0.0111308	94167, 191575, 24468, 25518, 83529, 29545, 83800, 291103, 444986, 117516, 66025, 24244, 24642, 79011, 64160, 64829, 361789, 24787, 29704, 287721, 360504, 29748, 116561, 24409, 50663, 364137, 24242, 54231, 81504, 24387, 25488, 25632, 299850, 64303, 252934, 81818, 25012, 29271, 29423, 100911625, 24383, 117287, 29332, 29468, 83782, 25668, 297566, 24334, 50592, 64202, 65262, 140694, 63868, 29627, 242…	82	9913	18520	1.2531	0.985624	0.0407374	14.3497
GOTERM_CC_ALL	GO:0012506~vesicle membrane	6	6.97674	0.012976	116561, 81504, 79011, 83800, 29627, 29704	82	319	18520	4.24803	0.992917	0.0469226	16.5351
GOTERM_CC_ALL	GO:0001917~photoreceptor inner segment	3	3.48837	0.0138734	24468, 140694, 24334	82	41	18520	16.5259	0.994983	0.0496376	17.5792
GOTERM_CC_ALL	GO:0012505~endomembrane system	24	27.907	0.0156469	81504, 29468, 361789, 24468, 113893, 297566, 29704, 83529, 24311, 29218, 116561, 29545, 50592, 64202, 83800, 25012, 63868, 29627, 140694, 24409, 24957, 364137, 24383, 117287	82	3363	18520	1.6118	0.997464	0.0553344	19.6069
GOTERM_CC_ALL	GO:0072562~blood microparticle	4	4.65116	0.0156915	24468, 25632, 64303, 360504	82	120	18520	7.52846	0.997507	0.0549801	19.6573
GOTERM_CC_ALL	GO:0031838~haptoglobin-hemoglobin complex	2	2.32558	0.0173816	25632, 360504	82	4	18520	112.927	0.9987	0.0602184	21.5455
GOTERM_CC_ALL	GO:1902494~catalytic complex	11	12.7907	0.0180013	29748, 24468, 291103, 25488, 299850, 63868, 24334, 116725, 84389, 100911625, 117287	82	1070	18520	2.32186	0.998977	0.0617573	22.2274
GOTERM_CC_ALL	GO:0008328~ionotropic glutamate receptor complex	3	3.48837	0.0202082	50592, 29627, 24409	82	50	18520	13.5512	0.999564	0.068524	24.6116
GOTERM_CC_ALL	GO:0098878~neurotransmitter receptor complex	3	3.48837	0.0202082	50592, 29627, 24409	82	50	18520	13.5512	0.999564	0.068524	24.6116
GOTERM_CC_ALL	GO:0099572~postsynaptic specialization	5	5.81395	0.020485	50592, 24468, 29627, 24409, 29423	82	238	18520	4.74482	0.999608	0.0688298	24.9058
GOTERM_CC_ALL	GO:0014069~postsynaptic density	5	5.81395	0.020485	50592, 24468, 29627, 24409, 29423	82	238	18520	4.74482	0.999608	0.0688298	24.9058
GOTERM_CC_ALL	GO:0031256~leading edge membrane	4	4.65116	0.0209784	50592, 191575, 29271, 29704	82	134	18520	6.7419	0.999676	0.0698329	25.4276
GOTERM_CC_ALL	GO:0005876~spindle microtubule	3	3.48837	0.0225418	24244, 50663, 24242	82	53	18520	12.7842	0.999823	0.0742515	27.0587
GOTERM_CC_ALL	GO:0034704~calcium channel complex	3	3.48837	0.0241564	24244, 50663, 24242	82	55	18520	12.3193	0.999906	0.0787418	28.7086
GOTERM_CC_ALL	GO:0019907~cyclin-dependent protein kinase activating kinase holoenzyme complex	2	2.32558	0.0259601	63868, 84389	82	6	18520	75.2846	0.999953	0.0837316	30.5106
GOTERM_CC_ALL	GO:0000015~phosphopyruvate hydratase complex	2	2.32558	0.0259601	24334, 100911625	82	6	18520	75.2846	0.999953	0.0837316	30.5106
GOTERM_CC_ALL	GO:0042824~MHC class I peptide loading complex	2	2.32558	0.0259601	29468, 64202	82	6	18520	75.2846	0.999953	0.0837316	30.5106
GOTERM_CC_ALL	GO:0005768~endosome	8	9.30233	0.0266293	81504, 50592, 25012, 24468, 63868, 29704, 297566, 364137	82	667	18520	2.70889	0.999964	0.0851091	31.1683
GOTERM_CC_ALL	GO:0043204~perikaryon	4	4.65116	0.0276001	24468, 29627, 24957, 24334	82	149	18520	6.06319	0.999975	0.0873877	32.1124
GOTERM_CC_ALL	GO:0001726~ruffle	4	4.65116	0.0280768	191575, 83782, 29271, 29704	82	150	18520	6.02276	0.999979	0.0881236	32.5714
GOTERM_CC_ALL	GO:0043198~dendritic shaft	3	3.48837	0.0283926	50592, 24468, 29627	82	60	18520	11.2927	0.999982	0.0883625	32.874
GOTERM_CC_ALL	GO:0043197~dendritic spine	4	4.65116	0.0300273	50592, 24468, 29627, 24409	82	154	18520	5.86633	0.99999	0.0925333	34.4201
GOTERM_CC_ALL	GO:0044309~neuron spine	4	4.65116	0.0310288	50592, 24468, 29627, 24409	82	156	18520	5.79112	0.999994	0.0947571	35.351
GOTERM_CC_ALL	GO:0030135~coated vesicle	4	4.65116	0.0320478	116561, 83800, 63868, 29704	82	158	18520	5.71781	0.999996	0.096993	36.2855
GOTERM_CC_ALL	GO:0034703~cation channel complex	4	4.65116	0.0320478	24244, 25012, 50663, 24242	82	158	18520	5.71781	0.999996	0.096993	36.2855
GOTERM_CC_ALL	GO:0005819~spindle	5	5.81395	0.0325012	24244, 361789, 83800, 50663, 24242	82	275	18520	4.10643	0.999996	0.0975518	36.6972
GOTERM_CC_ALL	GO:0005773~vacuole	10	11.6279	0.0333729	94167, 24387, 81504, 50592, 25012, 24468, 63868, 29704, 297566, 364137	82	1018	18520	2.2186	0.999997	0.0993034	37.4819
GOTERM_CC_ALL	GO:0032838~cell projection cytoplasm	3	3.48837	0.0338363	29545, 29627, 83613	82	66	18520	10.2661	0.999998	0.0998639	37.8955
GOTERM_CC_ALL	GO:0030130~clathrin coat of trans-Golgi network vesicle	2	2.32558	0.0344647	116561, 83800	82	8	18520	56.4634	0.999998	0.100881	38.4521
GOTERM_CC_ALL	GO:0032587~ruffle membrane	3	3.48837	0.0366988	191575, 29271, 29704	82	69	18520	9.81972	0.999999	0.106371	40.3939
GOTERM_CC_ALL	GO:0005794~Golgi apparatus	11	12.7907	0.038538	116561, 81504, 64202, 25012, 361789, 83800, 113893, 63868, 140694, 29704, 364137	82	1214	18520	2.04645	1	0.110666	41.9496
GOTERM_CC_ALL	GO:0005788~endoplasmic reticulum lumen	3	3.48837	0.0386572	29468, 64202, 29218	82	71	18520	9.54311	1	0.110177	42.0491
GOTERM_CC_ALL	GO:0005798~Golgi-associated vesicle	3	3.48837	0.0386572	116561, 83800, 29704	82	71	18520	9.54311	1	0.110177	42.0491
GOTERM_CC_ALL	GO:0030659~cytoplasmic vesicle membrane	5	5.81395	0.0387471	116561, 79011, 83800, 29627, 29704	82	291	18520	3.88065	1	0.109616	42.124
GOTERM_CC_ALL	GO:0005802~trans-Golgi network	4	4.65116	0.0396664	116561, 25012, 29704, 364137	82	172	18520	5.25241	1	0.111303	42.8854
GOTERM_CC_ALL	GO:0012510~trans-Golgi network transport vesicle membrane	2	2.32558	0.0428959	116561, 83800	82	10	18520	45.1707	1	0.119129	45.4867
GOTERM_CC_ALL	GO:0099568~cytoplasmic region	5	5.81395	0.0488535	29545, 29271, 64303, 29627, 83613	82	314	18520	3.5964	1	0.133948	49.9993
GOTERM_CC_ALL	GO:0044433~cytoplasmic vesicle part	5	5.81395	0.0488535	116561, 79011, 83800, 29627, 29704	82	314	18520	3.5964	1	0.133948	49.9993
GOTERM_CC_ALL	GO:0098858~actin-based cell projection	4	4.65116	0.0539875	54231, 25012, 29423, 297566	82	195	18520	4.6329	1	0.146281	53.6075
GOTERM_CC_ALL	GO:0030132~clathrin coat of coated pit	2	2.32558	0.0554066	116561, 83800	82	13	18520	34.7467	1	0.148894	54.5613
GOTERM_CC_ALL	GO:0030117~membrane coat	3	3.48837	0.0591023	116561, 83800, 140694	82	90	18520	7.52846	1	0.157203	56.9607
GOTERM_CC_ALL	GO:0048475~coated membrane	3	3.48837	0.0591023	116561, 83800, 140694	82	90	18520	7.52846	1	0.157203	56.9607
GOTERM_CC_ALL	GO:0005833~hemoglobin complex	2	2.32558	0.0636571	25632, 360504	82	15	18520	30.1138	1	0.167478	59.7561
GOTERM_CC_ALL	GO:0045121~membrane raft	5	5.81395	0.0645709	25012, 24468, 63868, 83529, 117287	82	345	18520	3.27324	1	0.168612	60.2962
GOTERM_CC_ALL	GO:0098857~membrane microdomain	5	5.81395	0.0645709	25012, 24468, 63868, 83529, 117287	82	345	18520	3.27324	1	0.168612	60.2962
GOTERM_CC_ALL	GO:0009986~cell surface	8	9.30233	0.0655337	50592, 29468, 25668, 64202, 24468, 63868, 29627, 24409	82	815	18520	2.21697	1	0.16985	60.858
GOTERM_CC_ALL	GO:0005813~centrosome	6	6.97674	0.0675358	24244, 24551, 191575, 299850, 50663, 24242	82	499	18520	2.71568	1	0.173584	62.0027
GOTERM_CC_ALL	GO:0030125~clathrin vesicle coat	2	2.32558	0.0677557	116561, 83800	82	16	18520	28.2317	1	0.172986	62.1265
GOTERM_CC_ALL	GO:0019908~nuclear cyclin-dependent protein kinase holoenzyme complex	2	2.32558	0.0677557	63868, 84389	82	16	18520	28.2317	1	0.172986	62.1265
GOTERM_CC_ALL	GO:0005765~lysosomal membrane	4	4.65116	0.0742951	24387, 24468, 297566, 364137	82	223	18520	4.05119	1	0.187394	65.642
GOTERM_CC_ALL	GO:0098852~lytic vacuole membrane	4	4.65116	0.0742951	24387, 24468, 297566, 364137	82	223	18520	4.05119	1	0.187394	65.642
GOTERM_CC_ALL	GO:0097386~glial cell projection	2	2.32558	0.0799453	24387, 24957	82	19	18520	23.7741	1	0.199395	68.433
GOTERM_CC_ALL	GO:0033178~proton-transporting two-sector ATPase complex, catalytic domain	2	2.32558	0.0799453	65262, 297566	82	19	18520	23.7741	1	0.199395	68.433
GOTERM_CC_ALL	GO:0098588~bounding membrane of organelle	10	11.6279	0.0890221	116561, 24387, 191575, 83800, 24468, 29627, 297566, 83529, 364137, 287721	82	1233	18520	1.83174	1	0.218945	72.4801
GOTERM_CC_ALL	GO:1990204~oxidoreductase complex	3	3.48837	0.091629	291103, 25488, 117287	82	116	18520	5.84104	1	0.223482	73.5501
GOTERM_CC_ALL	GO:0032806~carboxy-terminal domain protein kinase complex	2	2.32558	0.0919775	63868, 84389	82	22	18520	20.5322	1	0.222907	73.6902
GOTERM_CC_ALL	GO:0030658~transport vesicle membrane	3	3.48837	0.0943115	116561, 83800, 29627	82	118	18520	5.74204	1	0.226747	74.6108
GOTERM_MF_ALL	GO:0005515~protein binding	63	73.2558	2.61026e-12	94167, 191575, 24468, 311848, 83529, 24849, 29545, 83800, 291103, 444986, 117516, 66025, 25269, 24244, 114499, 24642, 79011, 25502, 64160, 64829, 113893, 299809, 24787, 29704, 116725, 24311, 83613, 360504, 29748, 116561, 24409, 50663, 24242, 54231, 81504, 24387, 64303, 299850, 25632, 79215, 192277, 81818, 29270, 25012, 81812, 29271, 29423, 100911625, 24383, 117287, 29332, 29468, 83782, 297566, 24…	80	6637	16650	1.97557	1.30251e-09	1.30251e-09	3.75781e-09
GOTERM_MF_ALL	GO:0019899~enzyme binding	31	36.0465	1.10371e-09	94167, 24387, 81504, 191575, 24468, 64303, 83529, 24849, 29545, 81818, 24383, 117287, 24244, 24642, 25502, 83782, 299809, 24787, 297566, 116725, 24311, 83613, 50592, 64202, 63868, 29627, 140694, 24264, 24409, 50663, 24242	80	1921	16650	3.3586	5.50751e-07	2.75375e-07	1.58894e-06
GOTERM_MF_ALL	GO:0005488~binding	77	89.5349	7.44436e-08	94167, 100360977, 191575, 24468, 294320, 498736, 311848, 25518, 83529, 29218, 24849, 29545, 83800, 291103, 444986, 117516, 66025, 25269, 24244, 114499, 24551, 24642, 79011, 25502, 64160, 64829, 361789, 113893, 299809, 24787, 29704, 116725, 287721, 24311, 83613, 360504, 81718, 29748, 116561, 297393, 24409, 50663, 24242, 54231, 81504, 108351137, 24387, 64303, 299850, 25632, 79215, 192277, 252934, 8…	80	12172	16650	1.3166	3.71466e-05	1.23824e-05	0.000107172
GOTERM_MF_ALL	GO:0016491~oxidoreductase activity	15	17.4419	1.86462e-05	94167, 24551, 108351137, 29468, 25488, 25632, 24787, 287721, 360504, 81718, 252934, 29270, 291103, 24383, 117287	80	791	16650	3.94674	0.00926136	0.00232343	0.0268403
GOTERM_MF_ALL	GO:0016829~lyase activity	8	9.30233	2.31088e-05	54231, 25668, 294320, 24957, 24334, 100911625, 24311, 117287	80	180	16650	9.25	0.0114652	0.00230362	0.0332631
GOTERM_MF_ALL	GO:0019904~protein domain specific binding	14	16.2791	2.74894e-05	29748, 24244, 81504, 50592, 64829, 64160, 25012, 81812, 24468, 29627, 50663, 24311, 83613, 24242	80	711	16650	4.0981	0.0136237	0.00228362	0.0395674
GOTERM_MF_ALL	GO:0008092~cytoskeletal protein binding	15	17.4419	3.48267e-05	24244, 191575, 64829, 64303, 113893, 299850, 29704, 50592, 25012, 29271, 29627, 140694, 29332, 24242, 24383	80	837	16650	3.72984	0.0172287	0.00247961	0.0501261
GOTERM_MF_ALL	GO:0008179~adenylate cyclase binding	4	4.65116	3.60395e-05	24244, 50592, 50663, 24242	80	14	16650	59.4643	0.0178233	0.00224548	0.0518712
GOTERM_MF_ALL	GO:0042277~peptide binding	9	10.4651	4.7332e-05	100360977, 116561, 64202, 83800, 24468, 25632, 63868, 25518, 360504	80	275	16650	6.81136	0.0233425	0.00262092	0.0681193
GOTERM_MF_ALL	GO:0019900~kinase binding	13	15.1163	6.67004e-05	24244, 24642, 81504, 24387, 191575, 83529, 81818, 50592, 29627, 140694, 24409, 24242, 117287	80	666	16650	4.0625	0.0327368	0.00332293	0.0959815
GOTERM_MF_ALL	GO:0031625~ubiquitin protein ligase binding	9	10.4651	7.38738e-05	24849, 94167, 29545, 64202, 24468, 299809, 63868, 24264, 116725	80	293	16650	6.39292	0.0361932	0.0033457	0.106299
GOTERM_MF_ALL	GO:0044389~ubiquitin-like protein ligase binding	9	10.4651	8.12023e-05	24849, 94167, 29545, 64202, 24468, 299809, 63868, 24264, 116725	80	297	16650	6.30682	0.0397116	0.0033711	0.116838
GOTERM_MF_ALL	GO:0033218~amide binding	9	10.4651	8.31259e-05	100360977, 116561, 64202, 83800, 24468, 25632, 63868, 25518, 360504	80	298	16650	6.28565	0.0406329	0.0031858	0.119604
GOTERM_MF_ALL	GO:0042802~identical protein binding	18	20.9302	0.000129641	81504, 191575, 64829, 311848, 24787, 24334, 83613, 81818, 50592, 29270, 81812, 29627, 140694, 24957, 100911625, 24383, 117287, 25269	80	1325	16650	2.82736	0.0626465	0.0046104	0.186473
GOTERM_MF_ALL	GO:0031800~type 3 metabotropic glutamate receptor binding	3	3.48837	0.000132553	24244, 50663, 24242	80	4	16650	156.094	0.0640078	0.00440017	0.190658
GOTERM_MF_ALL	GO:0050998~nitric-oxide synthase binding	4	4.65116	0.000148359	24244, 140694, 50663, 24242	80	22	16650	37.8409	0.0713622	0.00461659	0.21337
GOTERM_MF_ALL	GO:0072542~protein phosphatase activator activity	3	3.48837	0.000459661	24244, 50663, 24242	80	7	16650	89.1964	0.205008	0.0134048	0.65971
GOTERM_MF_ALL	GO:0019901~protein kinase binding	11	12.7907	0.00052629	24244, 81818, 81504, 24642, 50592, 191575, 140694, 29627, 24409, 83529, 24242	80	600	16650	3.81562	0.231018	0.0144878	0.755002
GOTERM_MF_ALL	GO:0016209~antioxidant activity	5	5.81395	0.000538491	94167, 25632, 24787, 117287, 360504	80	79	16650	13.1725	0.235688	0.0140467	0.772441
GOTERM_MF_ALL	GO:0019211~phosphatase activator activity	3	3.48837	0.000783147	24244, 50663, 24242	80	9	16650	69.375	0.323581	0.0193574	1.12155
GOTERM_MF_ALL	GO:0030235~nitric-oxide synthase regulator activity	3	3.48837	0.000783147	24244, 50663, 24242	80	9	16650	69.375	0.323581	0.0193574	1.12155
GOTERM_MF_ALL	GO:0005246~calcium channel regulator activity	4	4.65116	0.000830795	24244, 29627, 50663, 24242	80	39	16650	21.3462	0.339487	0.0195557	1.18941
GOTERM_MF_ALL	GO:0032403~protein complex binding	13	15.1163	0.00107287	24387, 191575, 83782, 24468, 83529, 81818, 64202, 81812, 29271, 291103, 140694, 63868, 24409	80	903	16650	2.99626	0.41471	0.0240536	1.53349
GOTERM_MF_ALL	GO:0035256~G-protein coupled glutamate receptor binding	3	3.48837	0.00118913	24244, 50663, 24242	80	11	16650	56.7614	0.447735	0.0254839	1.69834
GOTERM_MF_ALL	GO:0016684~oxidoreductase activity, acting on peroxide as acceptor	4	4.65116	0.00126387	94167, 25632, 117287, 360504	80	45	16650	18.5	0.467979	0.025952	1.8042
GOTERM_MF_ALL	GO:0003824~catalytic activity	42	48.8372	0.00127356	100360977, 54231, 94167, 108351137, 191575, 24468, 498736, 294320, 25632, 25488, 299850, 25518, 24849, 252934, 29545, 29270, 291103, 84389, 100911625, 24383, 117287, 24551, 79011, 24642, 29468, 361789, 83782, 25668, 24787, 24334, 297566, 116725, 287721, 24311, 360504, 81718, 29748, 297393, 65262, 140694, 24957, 24264	80	5788	16650	1.51024	0.470548	0.0251158	1.81791
GOTERM_MF_ALL	GO:0005102~receptor binding	17	19.7674	0.00156403	24244, 114499, 81504, 24387, 29468, 24468, 64303, 29545, 50592, 64202, 65262, 140694, 24409, 50663, 117516, 24242, 117287	80	1497	16650	2.36348	0.542081	0.0295941	2.2282
GOTERM_MF_ALL	GO:0035254~glutamate receptor binding	4	4.65116	0.00171629	24244, 24409, 50663, 24242	80	50	16650	16.65	0.575636	0.0312482	2.44263
GOTERM_MF_ALL	GO:0001664~G-protein coupled receptor binding	7	8.13953	0.00174447	24244, 29545, 50592, 24468, 140694, 50663, 24242	80	269	16650	5.41589	0.581571	0.0306369	2.48226
GOTERM_MF_ALL	GO:0016836~hydro-lyase activity	4	4.65116	0.00192209	54231, 24334, 100911625, 117287	80	52	16650	16.0096	0.617125	0.0325631	2.73177
GOTERM_MF_ALL	GO:0019215~intermediate filament binding	3	3.48837	0.00224238	81818, 191575, 83782	80	15	16650	41.625	0.673787	0.0366516	3.18017
GOTERM_MF_ALL	GO:0047485~protein N-terminus binding	5	5.81395	0.00239242	24244, 64829, 25012, 50663, 24242	80	118	16650	8.81886	0.697371	0.0378225	3.38956
GOTERM_MF_ALL	GO:0044325~ion channel binding	5	5.81395	0.00312024	24244, 25012, 50663, 83529, 24242	80	127	16650	8.1939	0.789745	0.047564	4.39933
GOTERM_MF_ALL	GO:0008289~lipid binding	10	11.6279	0.00327119	64829, 83782, 29271, 24468, 64303, 63868, 29704, 29423, 288707, 66025	80	641	16650	3.24688	0.805048	0.0483381	4.60752
GOTERM_MF_ALL	GO:0004970~ionotropic glutamate receptor activity	3	3.48837	0.00360726	50592, 29627, 24409	80	19	16650	32.8618	0.835242	0.0516557	5.06952
GOTERM_MF_ALL	GO:0043274~phospholipase binding	3	3.48837	0.00399578	24244, 83613, 24242	80	20	16650	31.2188	0.864379	0.0554839	5.60103
GOTERM_MF_ALL	GO:0005234~extracellular-glutamate-gated ion channel activity	3	3.48837	0.00399578	50592, 29627, 24409	80	20	16650	31.2188	0.864379	0.0554839	5.60103
GOTERM_MF_ALL	GO:0044822~poly(A) RNA binding	14	16.2791	0.00461823	192277, 114499, 81504, 29468, 191575, 64202, 24468, 65262, 64303, 63868, 140694, 25518, 116725, 117287	80	1219	16650	2.39028	0.900723	0.0621471	6.44679
GOTERM_MF_ALL	GO:0046982~protein heterodimerization activity	9	10.4651	0.00479256	25502, 64829, 81812, 63868, 24409, 24334, 100911625, 83613, 25269	80	556	16650	3.36893	0.909031	0.0627359	6.68238
GOTERM_MF_ALL	GO:0048306~calcium-dependent protein binding	4	4.65116	0.0048468	24244, 25012, 50663, 24242	80	72	16650	11.5625	0.911472	0.0618082	6.75558
GOTERM_MF_ALL	GO:0005200~structural constituent of cytoskeleton	4	4.65116	0.0048468	81818, 24387, 498736, 83613	80	72	16650	11.5625	0.911472	0.0618082	6.75558
GOTERM_MF_ALL	GO:0097367~carbohydrate derivative binding	20	23.2558	0.00489694	114499, 24387, 79011, 191575, 500392, 83782, 24468, 498736, 299809, 116725, 288707, 81818, 64202, 297393, 65262, 63868, 140694, 24264, 29423, 24957	80	2152	16650	1.93425	0.91367	0.0608777	6.82318
GOTERM_MF_ALL	GO:0016835~carbon-oxygen lyase activity	4	4.65116	0.00503744	54231, 24334, 100911625, 117287	80	73	16650	11.4041	0.919543	0.0610573	7.0124
GOTERM_MF_ALL	GO:0008066~glutamate receptor activity	3	3.48837	0.00722496	50592, 29627, 24409	80	27	16650	23.125	0.973173	0.08447	9.91267
GOTERM_MF_ALL	GO:0016853~isomerase activity	5	5.81395	0.00752942	100360977, 24849, 24642, 29468, 25518	80	163	16650	6.3842	0.97698	0.0858816	10.3096
GOTERM_MF_ALL	GO:0019825~oxygen binding	3	3.48837	0.00945509	25632, 24787, 360504	80	31	16650	20.1411	0.991266	0.104385	12.7826
GOTERM_MF_ALL	GO:0031997~N-terminal myristoylation domain binding	2	2.32558	0.00946726	24244, 24242	80	2	16650	208.125	0.991319	0.102264	12.798
GOTERM_MF_ALL	GO:0022824~transmitter-gated ion channel activity	3	3.48837	0.0100546	50592, 29627, 24409	80	32	16650	19.5117	0.993543	0.106009	13.5395
GOTERM_MF_ALL	GO:0022835~transmitter-gated channel activity	3	3.48837	0.0100546	50592, 29627, 24409	80	32	16650	19.5117	0.993543	0.106009	13.5395
GOTERM_MF_ALL	GO:1901265~nucleoside phosphate binding	20	23.2558	0.0102653	24551, 114499, 108351137, 79011, 191575, 500392, 83782, 24468, 498736, 64303, 299809, 116725, 83529, 297393, 65262, 63868, 140694, 24264, 24957, 24383	80	2307	16650	1.80429	0.994194	0.105894	13.804
GOTERM_MF_ALL	GO:0000166~nucleotide binding	20	23.2558	0.0102653	24551, 114499, 108351137, 79011, 191575, 500392, 83782, 24468, 498736, 64303, 299809, 116725, 83529, 297393, 65262, 63868, 140694, 24264, 24957, 24383	80	2307	16650	1.80429	0.994194	0.105894	13.804
GOTERM_MF_ALL	GO:0050839~cell adhesion molecule binding	7	8.13953	0.0108887	94167, 24387, 64202, 311848, 64303, 24409, 117287	80	393	16650	3.70706	0.99576	0.109738	14.5824
GOTERM_MF_ALL	GO:0003723~RNA binding	16	18.6047	0.0113095	114499, 81504, 191575, 29468, 24468, 64303, 25518, 116725, 192277, 81818, 64202, 81812, 65262, 63868, 140694, 117287	80	1673	16650	1.99044	0.996571	0.111518	15.104
GOTERM_MF_ALL	GO:0022892~substrate-specific transporter activity	12	13.9535	0.0129642	252934, 50592, 25012, 291103, 25632, 65262, 29627, 24409, 297566, 83529, 288707, 360504	80	1083	16650	2.30609	0.998514	0.124435	17.1267
GOTERM_MF_ALL	GO:0043548~phosphatidylinositol 3-kinase binding	3	3.48837	0.0139921	24244, 50663, 24242	80	38	16650	16.4309	0.999116	0.131187	18.3606
GOTERM_MF_ALL	GO:0031720~haptoglobin binding	2	2.32558	0.0141677	25632, 360504	80	3	16650	138.75	0.999191	0.130304	18.5696
GOTERM_MF_ALL	GO:0015078~hydrogen ion transmembrane transporter activity	4	4.65116	0.0165712	252934, 291103, 65262, 297566	80	113	16650	7.36726	0.999761	0.148156	21.3815
GOTERM_MF_ALL	GO:0005215~transporter activity	13	15.1163	0.0168888	116561, 252934, 50592, 25012, 291103, 25632, 65262, 29627, 24409, 297566, 83529, 288707, 360504	80	1278	16650	2.11708	0.999796	0.14817	21.7463
GOTERM_MF_ALL	GO:0046983~protein dimerization activity	13	15.1163	0.017367	50592, 29270, 25502, 64829, 81812, 63868, 140694, 24409, 24334, 100911625, 83613, 117287, 25269	80	1283	16650	2.10883	0.99984	0.149468	22.2924
GOTERM_MF_ALL	GO:0046872~metal ion binding	26	30.2326	0.017699	24244, 54231, 191575, 83782, 64829, 294320, 25632, 113893, 24787, 24334, 287721, 360504, 29218, 81718, 29748, 252934, 64202, 81812, 291103, 24957, 24409, 50663, 100911625, 24242, 117287, 25269	80	3501	16650	1.54563	0.999865	0.149572	22.6696
GOTERM_MF_ALL	GO:0004601~peroxidase activity	3	3.48837	0.017701	94167, 25632, 360504	80	43	16650	14.5203	0.999865	0.147124	22.6719
GOTERM_MF_ALL	GO:0004971~AMPA glutamate receptor activity	2	2.32558	0.018846	50592, 29627	80	4	16650	104.062	0.999925	0.153428	23.9594
GOTERM_MF_ALL	GO:0043167~ion binding	27	31.3953	0.0200452	54231, 191575, 294320, 25632, 29218, 252934, 81812, 291103, 100911625, 117287, 25269, 24244, 64829, 83782, 113893, 24787, 24334, 287721, 24311, 360504, 81718, 29748, 64202, 24957, 24409, 50663, 24242	80	3722	16650	1.50977	0.999959	0.159879	25.2865
GOTERM_MF_ALL	GO:0043169~cation binding	26	30.2326	0.0205236	24244, 54231, 191575, 83782, 64829, 294320, 25632, 113893, 24787, 24334, 287721, 360504, 29218, 81718, 29748, 252934, 64202, 81812, 291103, 24957, 24409, 50663, 100911625, 24242, 117287, 25269	80	3545	16650	1.52645	0.999968	0.160868	25.8099
GOTERM_MF_ALL	GO:0036094~small molecule binding	20	23.2558	0.0233167	24551, 114499, 108351137, 79011, 191575, 500392, 83782, 24468, 498736, 64303, 299809, 116725, 83529, 297393, 65262, 63868, 140694, 24264, 24957, 24383	80	2506	16650	1.66101	0.999992	0.178163	28.7981
GOTERM_MF_ALL	GO:0016018~cyclosporin A binding	2	2.32558	0.0235025	100360977, 25518	80	5	16650	83.25	0.999993	0.176798	28.9928
GOTERM_MF_ALL	GO:0005231~excitatory extracellular ligand-gated ion channel activity	3	3.48837	0.0243926	50592, 29627, 24409	80	51	16650	12.2426	0.999996	0.18025	29.919
GOTERM_MF_ALL	GO:0005543~phospholipid binding	6	6.97674	0.0245593	29271, 24468, 64303, 29704, 29423, 66025	80	347	16650	3.5987	0.999996	0.178772	30.0912
GOTERM_MF_ALL	GO:0016247~channel regulator activity	4	4.65116	0.0253707	24244, 29627, 50663, 24242	80	133	16650	6.2594	0.999997	0.181568	30.9238
GOTERM_MF_ALL	GO:0032050~clathrin heavy chain binding	2	2.32558	0.0281371	116561, 83800	80	6	16650	69.375	0.999999	0.196761	33.6933
GOTERM_MF_ALL	GO:0004634~phosphopyruvate hydratase activity	2	2.32558	0.0281371	24334, 100911625	80	6	16650	69.375	0.999999	0.196761	33.6933
GOTERM_MF_ALL	GO:0043891~glyceraldehyde-3-phosphate dehydrogenase (NAD(P)+) (phosphorylating) activity	2	2.32558	0.0281371	108351137, 24383	80	6	16650	69.375	0.999999	0.196761	33.6933
GOTERM_MF_ALL	GO:0004365~glyceraldehyde-3-phosphate dehydrogenase (NAD+) (phosphorylating) activity	2	2.32558	0.0281371	108351137, 24383	80	6	16650	69.375	0.999999	0.196761	33.6933
GOTERM_MF_ALL	GO:0097110~scaffold protein binding	3	3.48837	0.029019	81818, 24409, 117287	80	56	16650	11.1496	1	0.199603	34.5543
GOTERM_MF_ALL	GO:0015075~ion transmembrane transporter activity	9	10.4651	0.0296997	252934, 50592, 25012, 291103, 65262, 29627, 24409, 297566, 83529	80	772	16650	2.42633	1	0.201122	35.2117
GOTERM_MF_ALL	GO:0019888~protein phosphatase regulator activity	3	3.48837	0.03708	24244, 50663, 24242	80	64	16650	9.75586	1	0.242154	41.9558
GOTERM_MF_ALL	GO:0051920~peroxiredoxin activity	2	2.32558	0.0373413	94167, 117287	80	8	16650	52.0312	1	0.240594	42.1821
GOTERM_MF_ALL	GO:0005516~calmodulin binding	4	4.65116	0.0386581	79011, 64829, 64160, 29423	80	157	16650	5.30255	1	0.245006	43.3104
GOTERM_MF_ALL	GO:0030554~adenyl nucleotide binding	13	15.1163	0.0398443	79011, 191575, 83782, 500392, 24468, 64303, 299809, 116725, 297393, 65262, 63868, 24264, 24957	80	1449	16650	1.86724	1	0.24856	44.3091
GOTERM_MF_ALL	GO:0005230~extracellular ligand-gated ion channel activity	3	3.48837	0.0436216	50592, 29627, 24409	80	70	16650	8.91964	1	0.265903	47.3814
GOTERM_MF_ALL	GO:0017076~purine nucleotide binding	15	17.4419	0.044191	79011, 191575, 500392, 83782, 24468, 498736, 64303, 299809, 116725, 297393, 65262, 140694, 63868, 24264, 24957	80	1809	16650	1.72575	1	0.265783	47.8306
GOTERM_MF_ALL	GO:0051287~NAD binding	3	3.48837	0.045891	24551, 108351137, 24383	80	72	16650	8.67188	1	0.271509	49.1507
GOTERM_MF_ALL	GO:0005509~calcium ion binding	8	9.30233	0.0469123	29748, 24244, 64202, 113893, 50663, 29218, 24242, 25269	80	696	16650	2.39224	1	0.27362	49.9286
GOTERM_MF_ALL	GO:0044877~macromolecular complex binding	13	15.1163	0.0476608	24387, 191575, 83782, 24468, 83529, 81818, 64202, 81812, 29271, 291103, 140694, 63868, 24409	80	1490	16650	1.81586	1	0.274311	50.4918
GOTERM_MF_ALL	GO:0019208~phosphatase regulator activity	3	3.48837	0.049375	24244, 50663, 24242	80	75	16650	8.325	1	0.279742	51.7594
GOTERM_MF_ALL	GO:0051082~unfolded protein binding	3	3.48837	0.0505571	64202, 24468, 299809	80	76	16650	8.21546	1	0.28244	52.6158
GOTERM_MF_ALL	GO:0031432~titin binding	2	2.32558	0.0509864	24244, 24242	80	11	16650	37.8409	1	0.281474	52.9233
GOTERM_MF_ALL	GO:0031406~carboxylic acid binding	4	4.65116	0.0512395	83782, 24957, 24409, 24311	80	176	16650	4.73011	1	0.279699	53.1038
GOTERM_MF_ALL	GO:0015631~tubulin binding	5	5.81395	0.0516496	191575, 113893, 140694, 29332, 24383	80	295	16650	3.52754	1	0.278699	53.3947
GOTERM_MF_ALL	GO:0016775~phosphotransferase activity, nitrogenous group as acceptor	2	2.32558	0.0554922	83782, 24264	80	12	16650	34.6875	1	0.293493	56.0408
GOTERM_MF_ALL	GO:0042562~hormone binding	3	3.48837	0.0578598	64202, 81812, 63868	80	82	16650	7.61433	1	0.301154	57.6008
GOTERM_MF_ALL	GO:0048037~cofactor binding	5	5.81395	0.0587118	24551, 108351137, 361789, 24311, 24383	80	308	16650	3.37865	1	0.301929	58.1495
GOTERM_MF_ALL	GO:0046914~transition metal ion binding	12	13.9535	0.0588598	81718, 54231, 64202, 81812, 294320, 25632, 24787, 24957, 24409, 287721, 117287, 360504	80	1373	16650	1.81901	1	0.299617	58.2441
GOTERM_MF_ALL	GO:0022836~gated channel activity	5	5.81395	0.0598423	50592, 25012, 29627, 24409, 83529	80	310	16650	3.35685	1	0.30096	58.8672
GOTERM_MF_ALL	GO:0031996~thioesterase binding	2	2.32558	0.0599769	24244, 24242	80	13	16650	32.0192	1	0.298654	58.9519
GOTERM_MF_ALL	GO:0016595~glutamate binding	2	2.32558	0.0644405	24957, 24409	80	14	16650	29.7321	1	0.314572	61.6705
GOTERM_MF_ALL	GO:0022891~substrate-specific transmembrane transporter activity	9	10.4651	0.0666404	252934, 50592, 25012, 291103, 65262, 29627, 24409, 297566, 83529	80	911	16650	2.05612	1	0.320683	62.9477
GOTERM_MF_ALL	GO:0005524~ATP binding	12	13.9535	0.0666445	79011, 191575, 500392, 83782, 297393, 24468, 65262, 299809, 63868, 24957, 24264, 116725	80	1403	16650	1.78011	1	0.317775	62.9501
GOTERM_MF_ALL	GO:0035639~purine ribonucleoside triphosphate binding	14	16.2791	0.0684839	79011, 191575, 500392, 83782, 24468, 498736, 299809, 116725, 297393, 65262, 140694, 63868, 24264, 24957	80	1753	16650	1.66215	1	0.322273	63.9875
GOTERM_MF_ALL	GO:0032550~purine ribonucleoside binding	14	16.2791	0.0709836	79011, 191575, 500392, 83782, 24468, 498736, 299809, 116725, 297393, 65262, 140694, 63868, 24264, 24957	80	1763	16650	1.65272	1	0.329248	65.354
GOTERM_MF_ALL	GO:0001883~purine nucleoside binding	14	16.2791	0.0717452	79011, 191575, 500392, 83782, 24468, 498736, 299809, 116725, 297393, 65262, 140694, 63868, 24264, 24957	80	1766	16650	1.64992	1	0.32932	65.7607
GOTERM_MF_ALL	GO:0032549~ribonucleoside binding	14	16.2791	0.0717452	79011, 191575, 500392, 83782, 24468, 498736, 299809, 116725, 297393, 65262, 140694, 63868, 24264, 24957	80	1766	16650	1.64992	1	0.32932	65.7607
GOTERM_MF_ALL	GO:0001882~nucleoside binding	14	16.2791	0.0735436	79011, 191575, 500392, 83782, 24468, 498736, 299809, 116725, 297393, 65262, 140694, 63868, 24264, 24957	80	1773	16650	1.6434	1	0.333362	66.7034
GOTERM_MF_ALL	GO:0032559~adenyl ribonucleotide binding	12	13.9535	0.0771454	79011, 191575, 500392, 83782, 297393, 24468, 65262, 299809, 63868, 24957, 24264, 116725	80	1440	16650	1.73437	1	0.344069	68.5192
GOTERM_MF_ALL	GO:0000287~magnesium ion binding	4	4.65116	0.0788913	191575, 24957, 24334, 100911625	80	211	16650	3.9455	1	0.347635	69.3658
GOTERM_MF_ALL	GO:0030594~neurotransmitter receptor activity	3	3.48837	0.0789378	50592, 29627, 24409	80	98	16650	6.37117	1	0.344926	69.388
GOTERM_MF_ALL	GO:0008022~protein C-terminus binding	4	4.65116	0.0797614	192277, 81818, 140694, 83613	80	212	16650	3.92689	1	0.345082	69.7798
GOTERM_MF_ALL	GO:0050662~coenzyme binding	4	4.65116	0.0797614	24551, 108351137, 361789, 24383	80	212	16650	3.92689	1	0.345082	69.7798
GOTERM_MF_ALL	GO:0032555~purine ribonucleotide binding	14	16.2791	0.0802102	79011, 191575, 500392, 83782, 24468, 498736, 299809, 116725, 297393, 65262, 140694, 63868, 24264, 24957	80	1798	16650	1.62055	1	0.343891	69.9912
GOTERM_MF_ALL	GO:0005344~oxygen transporter activity	2	2.32558	0.0820869	25632, 360504	80	18	16650	23.125	1	0.347801	70.8608
GOTERM_MF_ALL	GO:0015077~monovalent inorganic cation transmembrane transporter activity	5	5.81395	0.0821506	252934, 25012, 291103, 65262, 297566	80	346	16650	3.00759	1	0.34526	70.8899
GOTERM_MF_ALL	GO:0032553~ribonucleotide binding	14	16.2791	0.0849628	79011, 191575, 500392, 83782, 24468, 498736, 299809, 116725, 297393, 65262, 140694, 63868, 24264, 24957	80	1815	16650	1.60537	1	0.352332	72.1479
GOTERM_MF_ALL	GO:0004550~nucleoside diphosphate kinase activity	2	2.32558	0.0864468	191575, 83782	80	19	16650	21.9079	1	0.354689	72.7912
GOTERM_MF_ALL	GO:0031690~adrenergic receptor binding	2	2.32558	0.0864468	29545, 50592	80	19	16650	21.9079	1	0.354689	72.7912
GOTERM_MF_ALL	GO:0098641~cadherin binding involved in cell-cell adhesion	4	4.65116	0.0868726	94167, 311848, 64303, 117287	80	220	16650	3.78409	1	0.353414	72.9731
GOTERM_MF_ALL	GO:0042803~protein homodimerization activity	8	9.30233	0.0871015	50592, 29270, 64829, 81812, 24334, 100911625, 117287, 25269	80	805	16650	2.06832	1	0.351496	73.0705
GOTERM_MF_ALL	GO:0022890~inorganic cation transmembrane transporter activity	6	6.97674	0.0917898	252934, 25012, 291103, 65262, 24409, 297566	80	505	16650	2.47277	1	0.364434	74.9945
GOTERM_MF_ALL	GO:0005506~iron ion binding	4	4.65116	0.0923774	81718, 64202, 25632, 360504	80	226	16650	3.68363	1	0.36366	75.2264
GOTERM_MF_ALL	GO:0098632~protein binding involved in cell-cell adhesion	4	4.65116	0.0933088	94167, 311848, 64303, 117287	80	227	16650	3.6674	1	0.364015	75.5899
GOTERM_MF_ALL	GO:0042288~MHC class I protein binding	2	2.32558	0.0951055	29468, 65262	80	21	16650	19.8214	1	0.367142	76.2771
GOTERM_MF_ALL	GO:0098631~protein binding involved in cell adhesion	4	4.65116	0.0980245	94167, 311848, 64303, 117287	80	232	16650	3.58836	1	0.373751	77.3553

## Sheet: Sheet1
Category	Term	Count	%	PValue	Genes	List Total	Pop Hits	Pop Total	Fold Enrichment	Bonferroni	Benjamini	FDR
GOTERM_MF_ALL	GO:0005515~protein binding	63	73.2558	2.61026e-12	94167, 191575, 24468, 311848, 83529, 24849, 29545, 83800, 291103, 444986, 117516, 66025, 25269, 24244, 114499, 24642, 79011, 25502, 64160, 64829, 113893, 299809, 24787, 29704, 116725, 24311, 83613, 360504, 29748, 116561, 24409, 50663, 24242, 54231, 81504, 24387, 64303, 299850, 25632, 79215, 192277, 81818, 29270, 25012, 81812, 29271, 29423, 100911625, 24383, 117287, 29332, 29468, 83782, 297566, 24…	80	6637	16650	1.97557	1.30251e-09	1.30251e-09	3.75781e-09
GOTERM_MF_ALL	GO:0019899~enzyme binding	31	36.0465	1.10371e-09	94167, 24387, 81504, 191575, 24468, 64303, 83529, 24849, 29545, 81818, 24383, 117287, 24244, 24642, 25502, 83782, 299809, 24787, 297566, 116725, 24311, 83613, 50592, 64202, 63868, 29627, 140694, 24264, 24409, 50663, 24242	80	1921	16650	3.3586	5.50751e-07	2.75375e-07	1.58894e-06
GOTERM_MF_ALL	GO:0005488~binding	77	89.5349	7.44436e-08	94167, 100360977, 191575, 24468, 294320, 498736, 311848, 25518, 83529, 29218, 24849, 29545, 83800, 291103, 444986, 117516, 66025, 25269, 24244, 114499, 24551, 24642, 79011, 25502, 64160, 64829, 361789, 113893, 299809, 24787, 29704, 116725, 287721, 24311, 83613, 360504, 81718, 29748, 116561, 297393, 24409, 50663, 24242, 54231, 81504, 108351137, 24387, 64303, 299850, 25632, 79215, 192277, 252934, 8…	80	12172	16650	1.3166	3.71466e-05	1.23824e-05	0.000107172
GOTERM_MF_ALL	GO:0016491~oxidoreductase activity	15	17.4419	1.86462e-05	94167, 24551, 108351137, 29468, 25488, 25632, 24787, 287721, 360504, 81718, 252934, 29270, 291103, 24383, 117287	80	791	16650	3.94674	0.00926136	0.00232343	0.0268403
GOTERM_MF_ALL	GO:0016829~lyase activity	8	9.30233	2.31088e-05	54231, 25668, 294320, 24957, 24334, 100911625, 24311, 117287	80	180	16650	9.25	0.0114652	0.00230362	0.0332631
GOTERM_MF_ALL	GO:0019904~protein domain specific binding	14	16.2791	2.74894e-05	29748, 24244, 81504, 50592, 64829, 64160, 25012, 81812, 24468, 29627, 50663, 24311, 83613, 24242	80	711	16650	4.0981	0.0136237	0.00228362	0.0395674
GOTERM_MF_ALL	GO:0008092~cytoskeletal protein binding	15	17.4419	3.48267e-05	24244, 191575, 64829, 64303, 113893, 299850, 29704, 50592, 25012, 29271, 29627, 140694, 29332, 24242, 24383	80	837	16650	3.72984	0.0172287	0.00247961	0.0501261
GOTERM_MF_ALL	GO:0008179~adenylate cyclase binding	4	4.65116	3.60395e-05	24244, 50592, 50663, 24242	80	14	16650	59.4643	0.0178233	0.00224548	0.0518712
GOTERM_MF_ALL	GO:0042277~peptide binding	9	10.4651	4.7332e-05	100360977, 116561, 64202, 83800, 24468, 25632, 63868, 25518, 360504	80	275	16650	6.81136	0.0233425	0.00262092	0.0681193
GOTERM_MF_ALL	GO:0019900~kinase binding	13	15.1163	6.67004e-05	24244, 24642, 81504, 24387, 191575, 83529, 81818, 50592, 29627, 140694, 24409, 24242, 117287	80	666	16650	4.0625	0.0327368	0.00332293	0.0959815
GOTERM_MF_ALL	GO:0031625~ubiquitin protein ligase binding	9	10.4651	7.38738e-05	24849, 94167, 29545, 64202, 24468, 299809, 63868, 24264, 116725	80	293	16650	6.39292	0.0361932	0.0033457	0.106299
GOTERM_MF_ALL	GO:0044389~ubiquitin-like protein ligase binding	9	10.4651	8.12023e-05	24849, 94167, 29545, 64202, 24468, 299809, 63868, 24264, 116725	80	297	16650	6.30682	0.0397116	0.0033711	0.116838
GOTERM_MF_ALL	GO:0033218~amide binding	9	10.4651	8.31259e-05	100360977, 116561, 64202, 83800, 24468, 25632, 63868, 25518, 360504	80	298	16650	6.28565	0.0406329	0.0031858	0.119604
GOTERM_MF_ALL	GO:0042802~identical protein binding	18	20.9302	0.000129641	81504, 191575, 64829, 311848, 24787, 24334, 83613, 81818, 50592, 29270, 81812, 29627, 140694, 24957, 100911625, 24383, 117287, 25269	80	1325	16650	2.82736	0.0626465	0.0046104	0.186473
GOTERM_MF_ALL	GO:0031800~type 3 metabotropic glutamate receptor binding	3	3.48837	0.000132553	24244, 50663, 24242	80	4	16650	156.094	0.0640078	0.00440017	0.190658
GOTERM_MF_ALL	GO:0050998~nitric-oxide synthase binding	4	4.65116	0.000148359	24244, 140694, 50663, 24242	80	22	16650	37.8409	0.0713622	0.00461659	0.21337
GOTERM_MF_ALL	GO:0072542~protein phosphatase activator activity	3	3.48837	0.000459661	24244, 50663, 24242	80	7	16650	89.1964	0.205008	0.0134048	0.65971
GOTERM_MF_ALL	GO:0019901~protein kinase binding	11	12.7907	0.00052629	24244, 81818, 81504, 24642, 50592, 191575, 140694, 29627, 24409, 83529, 24242	80	600	16650	3.81562	0.231018	0.0144878	0.755002
GOTERM_MF_ALL	GO:0016209~antioxidant activity	5	5.81395	0.000538491	94167, 25632, 24787, 117287, 360504	80	79	16650	13.1725	0.235688	0.0140467	0.772441
GOTERM_MF_ALL	GO:0019211~phosphatase activator activity	3	3.48837	0.000783147	24244, 50663, 24242	80	9	16650	69.375	0.323581	0.0193574	1.12155
GOTERM_MF_ALL	GO:0030235~nitric-oxide synthase regulator activity	3	3.48837	0.000783147	24244, 50663, 24242	80	9	16650	69.375	0.323581	0.0193574	1.12155
GOTERM_MF_ALL	GO:0005246~calcium channel regulator activity	4	4.65116	0.000830795	24244, 29627, 50663, 24242	80	39	16650	21.3462	0.339487	0.0195557	1.18941
GOTERM_MF_ALL	GO:0032403~protein complex binding	13	15.1163	0.00107287	24387, 191575, 83782, 24468, 83529, 81818, 64202, 81812, 29271, 291103, 140694, 63868, 24409	80	903	16650	2.99626	0.41471	0.0240536	1.53349
GOTERM_MF_ALL	GO:0035256~G-protein coupled glutamate receptor binding	3	3.48837	0.00118913	24244, 50663, 24242	80	11	16650	56.7614	0.447735	0.0254839	1.69834
GOTERM_MF_ALL	GO:0016684~oxidoreductase activity, acting on peroxide as acceptor	4	4.65116	0.00126387	94167, 25632, 117287, 360504	80	45	16650	18.5	0.467979	0.025952	1.8042
GOTERM_MF_ALL	GO:0003824~catalytic activity	42	48.8372	0.00127356	100360977, 54231, 94167, 108351137, 191575, 24468, 498736, 294320, 25632, 25488, 299850, 25518, 24849, 252934, 29545, 29270, 291103, 84389, 100911625, 24383, 117287, 24551, 79011, 24642, 29468, 361789, 83782, 25668, 24787, 24334, 297566, 116725, 287721, 24311, 360504, 81718, 29748, 297393, 65262, 140694, 24957, 24264	80	5788	16650	1.51024	0.470548	0.0251158	1.81791
GOTERM_MF_ALL	GO:0005102~receptor binding	17	19.7674	0.00156403	24244, 114499, 81504, 24387, 29468, 24468, 64303, 29545, 50592, 64202, 65262, 140694, 24409, 50663, 117516, 24242, 117287	80	1497	16650	2.36348	0.542081	0.0295941	2.2282
GOTERM_MF_ALL	GO:0035254~glutamate receptor binding	4	4.65116	0.00171629	24244, 24409, 50663, 24242	80	50	16650	16.65	0.575636	0.0312482	2.44263
GOTERM_MF_ALL	GO:0001664~G-protein coupled receptor binding	7	8.13953	0.00174447	24244, 29545, 50592, 24468, 140694, 50663, 24242	80	269	16650	5.41589	0.581571	0.0306369	2.48226
GOTERM_MF_ALL	GO:0016836~hydro-lyase activity	4	4.65116	0.00192209	54231, 24334, 100911625, 117287	80	52	16650	16.0096	0.617125	0.0325631	2.73177
GOTERM_MF_ALL	GO:0019215~intermediate filament binding	3	3.48837	0.00224238	81818, 191575, 83782	80	15	16650	41.625	0.673787	0.0366516	3.18017
GOTERM_MF_ALL	GO:0047485~protein N-terminus binding	5	5.81395	0.00239242	24244, 64829, 25012, 50663, 24242	80	118	16650	8.81886	0.697371	0.0378225	3.38956
GOTERM_MF_ALL	GO:0044325~ion channel binding	5	5.81395	0.00312024	24244, 25012, 50663, 83529, 24242	80	127	16650	8.1939	0.789745	0.047564	4.39933
GOTERM_MF_ALL	GO:0008289~lipid binding	10	11.6279	0.00327119	64829, 83782, 29271, 24468, 64303, 63868, 29704, 29423, 288707, 66025	80	641	16650	3.24688	0.805048	0.0483381	4.60752
GOTERM_MF_ALL	GO:0004970~ionotropic glutamate receptor activity	3	3.48837	0.00360726	50592, 29627, 24409	80	19	16650	32.8618	0.835242	0.0516557	5.06952
GOTERM_MF_ALL	GO:0043274~phospholipase binding	3	3.48837	0.00399578	24244, 83613, 24242	80	20	16650	31.2188	0.864379	0.0554839	5.60103
GOTERM_MF_ALL	GO:0005234~extracellular-glutamate-gated ion channel activity	3	3.48837	0.00399578	50592, 29627, 24409	80	20	16650	31.2188	0.864379	0.0554839	5.60103
GOTERM_MF_ALL	GO:0044822~poly(A) RNA binding	14	16.2791	0.00461823	192277, 114499, 81504, 29468, 191575, 64202, 24468, 65262, 64303, 63868, 140694, 25518, 116725, 117287	80	1219	16650	2.39028	0.900723	0.0621471	6.44679
GOTERM_MF_ALL	GO:0046982~protein heterodimerization activity	9	10.4651	0.00479256	25502, 64829, 81812, 63868, 24409, 24334, 100911625, 83613, 25269	80	556	16650	3.36893	0.909031	0.0627359	6.68238
GOTERM_MF_ALL	GO:0048306~calcium-dependent protein binding	4	4.65116	0.0048468	24244, 25012, 50663, 24242	80	72	16650	11.5625	0.911472	0.0618082	6.75558
GOTERM_MF_ALL	GO:0005200~structural constituent of cytoskeleton	4	4.65116	0.0048468	81818, 24387, 498736, 83613	80	72	16650	11.5625	0.911472	0.0618082	6.75558
GOTERM_MF_ALL	GO:0097367~carbohydrate derivative binding	20	23.2558	0.00489694	114499, 24387, 79011, 191575, 500392, 83782, 24468, 498736, 299809, 116725, 288707, 81818, 64202, 297393, 65262, 63868, 140694, 24264, 29423, 24957	80	2152	16650	1.93425	0.91367	0.0608777	6.82318
GOTERM_MF_ALL	GO:0016835~carbon-oxygen lyase activity	4	4.65116	0.00503744	54231, 24334, 100911625, 117287	80	73	16650	11.4041	0.919543	0.0610573	7.0124
GOTERM_MF_ALL	GO:0008066~glutamate receptor activity	3	3.48837	0.00722496	50592, 29627, 24409	80	27	16650	23.125	0.973173	0.08447	9.91267
GOTERM_MF_ALL	GO:0016853~isomerase activity	5	5.81395	0.00752942	100360977, 24849, 24642, 29468, 25518	80	163	16650	6.3842	0.97698	0.0858816	10.3096
GOTERM_MF_ALL	GO:0019825~oxygen binding	3	3.48837	0.00945509	25632, 24787, 360504	80	31	16650	20.1411	0.991266	0.104385	12.7826
GOTERM_MF_ALL	GO:0031997~N-terminal myristoylation domain binding	2	2.32558	0.00946726	24244, 24242	80	2	16650	208.125	0.991319	0.102264	12.798
GOTERM_MF_ALL	GO:0022824~transmitter-gated ion channel activity	3	3.48837	0.0100546	50592, 29627, 24409	80	32	16650	19.5117	0.993543	0.106009	13.5395
GOTERM_MF_ALL	GO:0022835~transmitter-gated channel activity	3	3.48837	0.0100546	50592, 29627, 24409	80	32	16650	19.5117	0.993543	0.106009	13.5395
GOTERM_MF_ALL	GO:1901265~nucleoside phosphate binding	20	23.2558	0.0102653	24551, 114499, 108351137, 79011, 191575, 500392, 83782, 24468, 498736, 64303, 299809, 116725, 83529, 297393, 65262, 63868, 140694, 24264, 24957, 24383	80	2307	16650	1.80429	0.994194	0.105894	13.804
GOTERM_MF_ALL	GO:0000166~nucleotide binding	20	23.2558	0.0102653	24551, 114499, 108351137, 79011, 191575, 500392, 83782, 24468, 498736, 64303, 299809, 116725, 83529, 297393, 65262, 63868, 140694, 24264, 24957, 24383	80	2307	16650	1.80429	0.994194	0.105894	13.804
GOTERM_MF_ALL	GO:0050839~cell adhesion molecule binding	7	8.13953	0.0108887	94167, 24387, 64202, 311848, 64303, 24409, 117287	80	393	16650	3.70706	0.99576	0.109738	14.5824
GOTERM_MF_ALL	GO:0003723~RNA binding	16	18.6047	0.0113095	114499, 81504, 191575, 29468, 24468, 64303, 25518, 116725, 192277, 81818, 64202, 81812, 65262, 63868, 140694, 117287	80	1673	16650	1.99044	0.996571	0.111518	15.104
GOTERM_MF_ALL	GO:0022892~substrate-specific transporter activity	12	13.9535	0.0129642	252934, 50592, 25012, 291103, 25632, 65262, 29627, 24409, 297566, 83529, 288707, 360504	80	1083	16650	2.30609	0.998514	0.124435	17.1267
GOTERM_MF_ALL	GO:0043548~phosphatidylinositol 3-kinase binding	3	3.48837	0.0139921	24244, 50663, 24242	80	38	16650	16.4309	0.999116	0.131187	18.3606
GOTERM_MF_ALL	GO:0031720~haptoglobin binding	2	2.32558	0.0141677	25632, 360504	80	3	16650	138.75	0.999191	0.130304	18.5696
GOTERM_MF_ALL	GO:0015078~hydrogen ion transmembrane transporter activity	4	4.65116	0.0165712	252934, 291103, 65262, 297566	80	113	16650	7.36726	0.999761	0.148156	21.3815
GOTERM_MF_ALL	GO:0005215~transporter activity	13	15.1163	0.0168888	116561, 252934, 50592, 25012, 291103, 25632, 65262, 29627, 24409, 297566, 83529, 288707, 360504	80	1278	16650	2.11708	0.999796	0.14817	21.7463
GOTERM_MF_ALL	GO:0046983~protein dimerization activity	13	15.1163	0.017367	50592, 29270, 25502, 64829, 81812, 63868, 140694, 24409, 24334, 100911625, 83613, 117287, 25269	80	1283	16650	2.10883	0.99984	0.149468	22.2924
GOTERM_MF_ALL	GO:0046872~metal ion binding	26	30.2326	0.017699	24244, 54231, 191575, 83782, 64829, 294320, 25632, 113893, 24787, 24334, 287721, 360504, 29218, 81718, 29748, 252934, 64202, 81812, 291103, 24957, 24409, 50663, 100911625, 24242, 117287, 25269	80	3501	16650	1.54563	0.999865	0.149572	22.6696
GOTERM_MF_ALL	GO:0004601~peroxidase activity	3	3.48837	0.017701	94167, 25632, 360504	80	43	16650	14.5203	0.999865	0.147124	22.6719
GOTERM_MF_ALL	GO:0004971~AMPA glutamate receptor activity	2	2.32558	0.018846	50592, 29627	80	4	16650	104.062	0.999925	0.153428	23.9594
GOTERM_MF_ALL	GO:0043167~ion binding	27	31.3953	0.0200452	54231, 191575, 294320, 25632, 29218, 252934, 81812, 291103, 100911625, 117287, 25269, 24244, 64829, 83782, 113893, 24787, 24334, 287721, 24311, 360504, 81718, 29748, 64202, 24957, 24409, 50663, 24242	80	3722	16650	1.50977	0.999959	0.159879	25.2865
GOTERM_MF_ALL	GO:0043169~cation binding	26	30.2326	0.0205236	24244, 54231, 191575, 83782, 64829, 294320, 25632, 113893, 24787, 24334, 287721, 360504, 29218, 81718, 29748, 252934, 64202, 81812, 291103, 24957, 24409, 50663, 100911625, 24242, 117287, 25269	80	3545	16650	1.52645	0.999968	0.160868	25.8099
GOTERM_MF_ALL	GO:0036094~small molecule binding	20	23.2558	0.0233167	24551, 114499, 108351137, 79011, 191575, 500392, 83782, 24468, 498736, 64303, 299809, 116725, 83529, 297393, 65262, 63868, 140694, 24264, 24957, 24383	80	2506	16650	1.66101	0.999992	0.178163	28.7981
GOTERM_MF_ALL	GO:0016018~cyclosporin A binding	2	2.32558	0.0235025	100360977, 25518	80	5	16650	83.25	0.999993	0.176798	28.9928
GOTERM_MF_ALL	GO:0005231~excitatory extracellular ligand-gated ion channel activity	3	3.48837	0.0243926	50592, 29627, 24409	80	51	16650	12.2426	0.999996	0.18025	29.919
GOTERM_MF_ALL	GO:0005543~phospholipid binding	6	6.97674	0.0245593	29271, 24468, 64303, 29704, 29423, 66025	80	347	16650	3.5987	0.999996	0.178772	30.0912
GOTERM_MF_ALL	GO:0016247~channel regulator activity	4	4.65116	0.0253707	24244, 29627, 50663, 24242	80	133	16650	6.2594	0.999997	0.181568	30.9238
GOTERM_MF_ALL	GO:0032050~clathrin heavy chain binding	2	2.32558	0.0281371	116561, 83800	80	6	16650	69.375	0.999999	0.196761	33.6933
GOTERM_MF_ALL	GO:0004634~phosphopyruvate hydratase activity	2	2.32558	0.0281371	24334, 100911625	80	6	16650	69.375	0.999999	0.196761	33.6933
GOTERM_MF_ALL	GO:0043891~glyceraldehyde-3-phosphate dehydrogenase (NAD(P)+) (phosphorylating) activity	2	2.32558	0.0281371	108351137, 24383	80	6	16650	69.375	0.999999	0.196761	33.6933
GOTERM_MF_ALL	GO:0004365~glyceraldehyde-3-phosphate dehydrogenase (NAD+) (phosphorylating) activity	2	2.32558	0.0281371	108351137, 24383	80	6	16650	69.375	0.999999	0.196761	33.6933
GOTERM_MF_ALL	GO:0097110~scaffold protein binding	3	3.48837	0.029019	81818, 24409, 117287	80	56	16650	11.1496	1	0.199603	34.5543
GOTERM_MF_ALL	GO:0015075~ion transmembrane transporter activity	9	10.4651	0.0296997	252934, 50592, 25012, 291103, 65262, 29627, 24409, 297566, 83529	80	772	16650	2.42633	1	0.201122	35.2117
GOTERM_MF_ALL	GO:0019888~protein phosphatase regulator activity	3	3.48837	0.03708	24244, 50663, 24242	80	64	16650	9.75586	1	0.242154	41.9558
GOTERM_MF_ALL	GO:0051920~peroxiredoxin activity	2	2.32558	0.0373413	94167, 117287	80	8	16650	52.0312	1	0.240594	42.1821
GOTERM_MF_ALL	GO:0005516~calmodulin binding	4	4.65116	0.0386581	79011, 64829, 64160, 29423	80	157	16650	5.30255	1	0.245006	43.3104
GOTERM_MF_ALL	GO:0030554~adenyl nucleotide binding	13	15.1163	0.0398443	79011, 191575, 83782, 500392, 24468, 64303, 299809, 116725, 297393, 65262, 63868, 24264, 24957	80	1449	16650	1.86724	1	0.24856	44.3091
GOTERM_MF_ALL	GO:0005230~extracellular ligand-gated ion channel activity	3	3.48837	0.0436216	50592, 29627, 24409	80	70	16650	8.91964	1	0.265903	47.3814
GOTERM_MF_ALL	GO:0017076~purine nucleotide binding	15	17.4419	0.044191	79011, 191575, 500392, 83782, 24468, 498736, 64303, 299809, 116725, 297393, 65262, 140694, 63868, 24264, 24957	80	1809	16650	1.72575	1	0.265783	47.8306
GOTERM_MF_ALL	GO:0051287~NAD binding	3	3.48837	0.045891	24551, 108351137, 24383	80	72	16650	8.67188	1	0.271509	49.1507
GOTERM_MF_ALL	GO:0005509~calcium ion binding	8	9.30233	0.0469123	29748, 24244, 64202, 113893, 50663, 29218, 24242, 25269	80	696	16650	2.39224	1	0.27362	49.9286
GOTERM_MF_ALL	GO:0044877~macromolecular complex binding	13	15.1163	0.0476608	24387, 191575, 83782, 24468, 83529, 81818, 64202, 81812, 29271, 291103, 140694, 63868, 24409	80	1490	16650	1.81586	1	0.274311	50.4918
GOTERM_MF_ALL	GO:0019208~phosphatase regulator activity	3	3.48837	0.049375	24244, 50663, 24242	80	75	16650	8.325	1	0.279742	51.7594
GOTERM_MF_ALL	GO:0051082~unfolded protein binding	3	3.48837	0.0505571	64202, 24468, 299809	80	76	16650	8.21546	1	0.28244	52.6158
GOTERM_MF_ALL	GO:0031432~titin binding	2	2.32558	0.0509864	24244, 24242	80	11	16650	37.8409	1	0.281474	52.9233
GOTERM_MF_ALL	GO:0031406~carboxylic acid binding	4	4.65116	0.0512395	83782, 24957, 24409, 24311	80	176	16650	4.73011	1	0.279699	53.1038
GOTERM_MF_ALL	GO:0015631~tubulin binding	5	5.81395	0.0516496	191575, 113893, 140694, 29332, 24383	80	295	16650	3.52754	1	0.278699	53.3947
GOTERM_MF_ALL	GO:0016775~phosphotransferase activity, nitrogenous group as acceptor	2	2.32558	0.0554922	83782, 24264	80	12	16650	34.6875	1	0.293493	56.0408
GOTERM_MF_ALL	GO:0042562~hormone binding	3	3.48837	0.0578598	64202, 81812, 63868	80	82	16650	7.61433	1	0.301154	57.6008
GOTERM_MF_ALL	GO:0048037~cofactor binding	5	5.81395	0.0587118	24551, 108351137, 361789, 24311, 24383	80	308	16650	3.37865	1	0.301929	58.1495
GOTERM_MF_ALL	GO:0046914~transition metal ion binding	12	13.9535	0.0588598	81718, 54231, 64202, 81812, 294320, 25632, 24787, 24957, 24409, 287721, 117287, 360504	80	1373	16650	1.81901	1	0.299617	58.2441
GOTERM_MF_ALL	GO:0022836~gated channel activity	5	5.81395	0.0598423	50592, 25012, 29627, 24409, 83529	80	310	16650	3.35685	1	0.30096	58.8672
GOTERM_MF_ALL	GO:0031996~thioesterase binding	2	2.32558	0.0599769	24244, 24242	80	13	16650	32.0192	1	0.298654	58.9519
GOTERM_MF_ALL	GO:0016595~glutamate binding	2	2.32558	0.0644405	24957, 24409	80	14	16650	29.7321	1	0.314572	61.6705
GOTERM_MF_ALL	GO:0022891~substrate-specific transmembrane transporter activity	9	10.4651	0.0666404	252934, 50592, 25012, 291103, 65262, 29627, 24409, 297566, 83529	80	911	16650	2.05612	1	0.320683	62.9477
GOTERM_MF_ALL	GO:0005524~ATP binding	12	13.9535	0.0666445	79011, 191575, 500392, 83782, 297393, 24468, 65262, 299809, 63868, 24957, 24264, 116725	80	1403	16650	1.78011	1	0.317775	62.9501
GOTERM_MF_ALL	GO:0035639~purine ribonucleoside triphosphate binding	14	16.2791	0.0684839	79011, 191575, 500392, 83782, 24468, 498736, 299809, 116725, 297393, 65262, 140694, 63868, 24264, 24957	80	1753	16650	1.66215	1	0.322273	63.9875
GOTERM_MF_ALL	GO:0032550~purine ribonucleoside binding	14	16.2791	0.0709836	79011, 191575, 500392, 83782, 24468, 498736, 299809, 116725, 297393, 65262, 140694, 63868, 24264, 24957	80	1763	16650	1.65272	1	0.329248	65.354
GOTERM_MF_ALL	GO:0001883~purine nucleoside binding	14	16.2791	0.0717452	79011, 191575, 500392, 83782, 24468, 498736, 299809, 116725, 297393, 65262, 140694, 63868, 24264, 24957	80	1766	16650	1.64992	1	0.32932	65.7607
GOTERM_MF_ALL	GO:0032549~ribonucleoside binding	14	16.2791	0.0717452	79011, 191575, 500392, 83782, 24468, 498736, 299809, 116725, 297393, 65262, 140694, 63868, 24264, 24957	80	1766	16650	1.64992	1	0.32932	65.7607
GOTERM_MF_ALL	GO:0001882~nucleoside binding	14	16.2791	0.0735436	79011, 191575, 500392, 83782, 24468, 498736, 299809, 116725, 297393, 65262, 140694, 63868, 24264, 24957	80	1773	16650	1.6434	1	0.333362	66.7034
GOTERM_MF_ALL	GO:0032559~adenyl ribonucleotide binding	12	13.9535	0.0771454	79011, 191575, 500392, 83782, 297393, 24468, 65262, 299809, 63868, 24957, 24264, 116725	80	1440	16650	1.73437	1	0.344069	68.5192
GOTERM_MF_ALL	GO:0000287~magnesium ion binding	4	4.65116	0.0788913	191575, 24957, 24334, 100911625	80	211	16650	3.9455	1	0.347635	69.3658
GOTERM_MF_ALL	GO:0030594~neurotransmitter receptor activity	3	3.48837	0.0789378	50592, 29627, 24409	80	98	16650	6.37117	1	0.344926	69.388
GOTERM_MF_ALL	GO:0008022~protein C-terminus binding	4	4.65116	0.0797614	192277, 81818, 140694, 83613	80	212	16650	3.92689	1	0.345082	69.7798
GOTERM_MF_ALL	GO:0050662~coenzyme binding	4	4.65116	0.0797614	24551, 108351137, 361789, 24383	80	212	16650	3.92689	1	0.345082	69.7798
GOTERM_MF_ALL	GO:0032555~purine ribonucleotide binding	14	16.2791	0.0802102	79011, 191575, 500392, 83782, 24468, 498736, 299809, 116725, 297393, 65262, 140694, 63868, 24264, 24957	80	1798	16650	1.62055	1	0.343891	69.9912
GOTERM_MF_ALL	GO:0005344~oxygen transporter activity	2	2.32558	0.0820869	25632, 360504	80	18	16650	23.125	1	0.347801	70.8608
GOTERM_MF_ALL	GO:0015077~monovalent inorganic cation transmembrane transporter activity	5	5.81395	0.0821506	252934, 25012, 291103, 65262, 297566	80	346	16650	3.00759	1	0.34526	70.8899
GOTERM_MF_ALL	GO:0032553~ribonucleotide binding	14	16.2791	0.0849628	79011, 191575, 500392, 83782, 24468, 498736, 299809, 116725, 297393, 65262, 140694, 63868, 24264, 24957	80	1815	16650	1.60537	1	0.352332	72.1479
GOTERM_MF_ALL	GO:0004550~nucleoside diphosphate kinase activity	2	2.32558	0.0864468	191575, 83782	80	19	16650	21.9079	1	0.354689	72.7912
GOTERM_MF_ALL	GO:0031690~adrenergic receptor binding	2	2.32558	0.0864468	29545, 50592	80	19	16650	21.9079	1	0.354689	72.7912
GOTERM_MF_ALL	GO:0098641~cadherin binding involved in cell-cell adhesion	4	4.65116	0.0868726	94167, 311848, 64303, 117287	80	220	16650	3.78409	1	0.353414	72.9731
GOTERM_MF_ALL	GO:0042803~protein homodimerization activity	8	9.30233	0.0871015	50592, 29270, 64829, 81812, 24334, 100911625, 117287, 25269	80	805	16650	2.06832	1	0.351496	73.0705
GOTERM_MF_ALL	GO:0022890~inorganic cation transmembrane transporter activity	6	6.97674	0.0917898	252934, 25012, 291103, 65262, 24409, 297566	80	505	16650	2.47277	1	0.364434	74.9945
GOTERM_MF_ALL	GO:0005506~iron ion binding	4	4.65116	0.0923774	81718, 64202, 25632, 360504	80	226	16650	3.68363	1	0.36366	75.2264
GOTERM_MF_ALL	GO:0098632~protein binding involved in cell-cell adhesion	4	4.65116	0.0933088	94167, 311848, 64303, 117287	80	227	16650	3.6674	1	0.364015	75.5899
GOTERM_MF_ALL	GO:0042288~MHC class I protein binding	2	2.32558	0.0951055	29468, 65262	80	21	16650	19.8214	1	0.367142	76.2771
GOTERM_MF_ALL	GO:0098631~protein binding involved in cell adhesion	4	4.65116	0.0980245	94167, 311848, 64303, 117287	80	232	16650	3.58836	1	0.373751	77.3553
