# Supplementary material for: Proteomic profiling of the rat hippocampus from the kindling and pilocarpine models of epilepsy: potential targets in calcium regulatory network
Source: Sci Rep. 2021 Apr 15;11:8252. doi: 10.1038/s41598-021-87555-7 (PMC8050094; doi:10.1038/s41598-021-87555-7)
Supplement: Supplementary file 3 — Supplementary Information 3. [file 41598_2021_87555_MOESM3_ESM.xlsx]

## Sheet: Sheet1
Category	Term	Count	%	PValue	Genes	List Total	Pop Hits	Pop Total	Fold Enrichment	Bonferroni	Benjamini	FDR
KEGG_PATHWAY	rno05016:Huntington's disease	9	11.5385	0.000366434	252934, 116561, 83800, 291103, 25488, 65262, 299850, 24787, 83529	54	190	5590	4.90351	0.0288944	0.0288944	0.388875
KEGG_PATHWAY	rno05012:Parkinson's disease	7	8.97436	0.00207707	252934, 29545, 291103, 25488, 65262, 83529, 117287	54	142	5590	5.10303	0.15324	0.0798046	2.18621
KEGG_PATHWAY	rno05014:Amyotrophic lateral sclerosis (ALS)	5	6.41026	0.00222983	29748, 50592, 29627, 24409, 83613	54	59	5590	8.77276	0.163547	0.0577913	2.34528
KEGG_PATHWAY	rno05010:Alzheimer's disease	8	10.2564	0.00236245	24244, 29748, 252934, 291103, 25488, 65262, 24409, 50663, 24383, 24242	54	197	5590	4.2038	0.172396	0.0462036	2.48318
KEGG_PATHWAY	rno04720:Long-term potentiation	5	6.41026	0.00355148	24244, 29748, 50592, 29627, 24409, 50663, 24242	54	67	5590	7.72526	0.247703	0.0553349	3.71172
PANTHER_PATHWAY	P00029:Huntington disease	6	7.69231	0.0128796	116561, 83800, 498736, 24409, 29704, 287721	26	164	2819	3.9667	0.503422	0.503422	11.9262
PANTHER_PATHWAY	P00037:Ionotropic glutamate receptor pathway	4	5.12821	0.0131514	50592, 25012, 29627, 24409	26	57	2819	7.60864	0.510753	0.300538	12.1635
PANTHER_PATHWAY	P00039:Metabotropic glutamate receptor group III pathway	4	5.12821	0.028287	50592, 25012, 29627, 24409	26	76	2819	5.70648	0.78765	0.403399	24.5055
KEGG_PATHWAY	rno00190:Oxidative phosphorylation	5	6.41026	0.0400917	252934, 291103, 25488, 65262, 297566	54	137	5590	3.77805	0.962123	0.420487	35.2736
KEGG_PATHWAY	rno00010:Glycolysis / Gluconeogenesis	4	5.12821	0.0447843	24849, 24642, 24334, 24383	54	84	5590	4.92945	0.974407	0.407637	38.5594
PANTHER_PATHWAY	P00016:Cytoskeletal regulation by Rho GTPase	4	5.12821	0.0608449	29271, 498736, 64303, 29332	26	103	2819	4.2106	0.966286	0.571497	45.9345
KEGG_PATHWAY	rno04020:Calcium signaling pathway	5	6.41026	0.0928648	24244, 29748, 25668, 24409, 83529, 50663, 24242	54	182	5590	2.84392	0.999589	0.622671	64.5183
